# Supplementary material for: Polyphyly and gene flow between non-sibling Heliconius species
Source: BMC Biol. 2006 Apr 21;4:11. doi: 10.1186/1741-7007-4-11 (PMC1481601; doi:10.1186/1741-7007-4-11)
Supplement: Additional File 2 — Complete alignment data. Aligned sequences for phylogenetic analysis and IM analysis. [file 1741-7007-4-11-S2.zip]

Archive with 8 entries (8 files):
- IMcydmel.dat
- IMcydmel_red1.dat
- IMcydmel_red2.dat
- Mpi.fasta
- Tpi.fasta
- Co.fasta
- Ci.fasta
- Ddc.fasta
