# Supplementary material for: Polyphyly and gene flow between non-sibling Heliconius species
Source: BMC Biol. 2006 Apr 21;4:11. doi: 10.1186/1741-7007-4-11 (PMC1481601; doi:10.1186/1741-7007-4-11)
Supplement: Additional File 2 — Complete alignment data. Aligned sequences for phylogenetic analysis and IM analysis. [file 1741-7007-4-11-S2.zip › IMcydmel.dat]

cydno melpomene data
melp cydno
4
CO 10 10 1571 H 0.25 0.000023565
810xMP    GGATTTGGAATAATTTCTCATATTATTTCTCAAGAAAGTGGAAAAAAGGAAACTTTTGGATGTTTAGGAATAATTTATGCTATAATAGCAATTGGATTGCTAGGATTTATTGTATGAGCTCATCATATATTTACAGTAGGAATAGATATTGATACTCGAGCATATTTTACTTCAGCTACTATAATCATTGCAGTTCCAACTGGAATTAAAATTTTTAGTTGATTGGCAACTTTACATGGAACACAAATTAATTATAGTCCTTCAATATTATGAAGTTTAGGATTTATTTTCTTATTCACAGTAGGAGGATTAACAGGTGTAGTTTTAGCTAATTCCTCAATTGATATTACTCTTCATGATACTTATTATGTAGTAGCCCATTTTCATTATGTTTTATCTATAGGAGCTGTATTCGCTATTCTAGGAGGTTTTGTTCATTGATATTCCCTATTTACCGGATTATTATTAAATCCCTATTTATTAAAAATTCAATTTATTTCCATATTTATTGGTGTTAATTTAACATTTTTTCCTCAACATTTTTTAGGATTAGCTGGTATACCCCGTCGTTATTCTGATTATCCAGATAATTTTATATCATGAAATATTATTTCTTCATTTGGTTCATATATTTCATTATTTTCCATAATTTTAATTATTATTATTATTTGAGAATCAATAATTAACCAACGAATAATTCTATTTTCATTAAATATACCATCCTCTATTGAATGATATCAAAATTTACCTCCTTCTGAACATTCTTATAATGAACTTCCTATTTTAAGAAATTTCTAATATGGCAGATTATATGTAATGGATTTAAACCCCATTTATAAAGGAATATCCTTTTTTTAGAAATGGCAACCTGATCTAATTTAAATTATCAAAATAGAGCTTCCCCATTAATAGAACAAATTATTTTTTTCCATGACCATACATTAATTATTTTAATTATAATTACAATTTTAGTAGCATATTTAATAATAAATTTATTTTTCAATAATTATATTAATCGATTTTTATTAGAAAGTCAAATAATTGAATTAATTTGAACTATTTTACCAGCTATTACTTTAATTTTTATTGCACTTCCATCATTACGATTATTATATCTTTTAGATGAACTTAATAATCCTTTAATTACATTAAAATCAATTGGACATCAATGATATTGAAGATATGAATATTCTGATTTTAATAATATTGAATTTGATTCATATATAATTCAATCTAATGAAAATTTAAATAATTTTCGACTTTTAGATGTTGATAATCGTATTATTTTACCTATAAATAATCAAATTCGTATTTTAGTTACAGCTACAGACGTAATTCACTCGTGAACAATTCCGTCATTAGGAGTAAAAATTGACGCTAATCCAGGACGATTAAATCAAACTAGATTTTTTATTAATCGTCCTGGAATTTATTATGGTCAATGTTCTGAAATTTGTGGAGCAAATCATAGTTTTATACCTATTGTTATTGAAAGAATCCCTATAAAAAACTTTATTAATTGAATTAATAATTATTCATTAGATGACTGAAAGCAAGTACTGGTCTCTTAA
544xMP    GGATTTGGAATAATTTCTCATATTATTTCTCAAGAAAGTGGAAAAAAGGAAACTTTTGGATGTTTAGGAATAATTTATGCTATAATAGCAATTGGATTGCTAGGATTTATTGTATGAGCTCATCATATATTTACAGTAGGAATAGATATTGATACTCGAGCATATTTTACTTCAGCTACTATAATCATTGCAGTTCCAACTGGAATTAAAATTTTTAGTTGATTGGCAACTTTACATGGAACACAAATTAATTATAGTCCTTCAATATTATGAAGTTTAGGATTTATTTTCTTATTCACAGTAGGAGGATTAACAGGTGTAGTTTTAGCTAATTCCTCAATTGATATTACTCTTCATGATACTTATTATGTAGTAGCCCATTTTCATTATGTTTTATCTATAGGAGCTGTATTCGCTATTCTAGGAGGTTTTGTTCATTGATATTCCCTATTTACCGGATTATTATTAAATCCCTATTTATTAAAAATTCAATTTATTTCCATATTTATTGGTGTTAATTTAACATTTTTTCCTCAACATTTTTTAGGATTAGCTGGTATACCCCGTCGTTATTCTGATTATCCAGATAATTTTATATCATGAAATATTATTTCTTCATTTGGTTCATATATTTCATTATTTTCCATAATTTTAATTATTATTATTATTTGAGAATCAATAATTAACCAACGAATAATTCTATTTTCATTAAATATACCATCCTCTATTGAATGATATCAAAATTTACCTCCTTCTGAACATTCTTATAATGAACTTCCTATTTTAAGAAATTTCTAATATGGCAGATTATATGTAATGGATTTAAACCCCATTTATAAAGGAATATCCTTTTTTTAGAAATGGCAACCTGATCTAATTTAAATTATCAAAATAGAGCTTCCCCATTAATAGAACAAATTATTTTTTTCCATGACCATACATTAATTATTTTAATTATAATTACAATTTTAGTAGCATATTTAATAATAAATTTATTTTTCAATAATTATATTAATCGATTTTTATTAGAAAGTCAAATAATTGAATTAATTTGAACTATTTTACCAGCTATTACTTTAATTTTTATTGCACTTCCATCATTACGATTATTATATCTTTTAGATGAACTTAATAATCCTTTAATTACATTAAAATCAATTGGACATCAATGATATTGAAGATATGAATATTCTGATTTTAATAATATTGAATTTGATTCATATATAATTCAATCTAATGAAAATTTAAATAATTTTCGACTTTTAGATGTTGATAATCGTATTATTTTACCTATAAATAATCAAATTCGTATTTTAGTTACAGCTACAGACGTAATTCACTCGTGAACAATTCCGTCATTAGGAGTAAAAATTGACGCTAATCCAGGACGATTAAATCAAACTAGATTTTTTATTAATCGTCCTGGAATTTATTATGGTCAATGTTCTGAAATTTGTGGAGCAAATCATAGTTTTATACCTATTGTTATTGAAAGAATCCCTATAAAAAACTTTATTAATTGAATTAATAATTATTCATTAGATGACTGAAAGCAAGTACTGGTCTCTTAA
533xMP    GGATTTGGAATAATTTCTCATATTATTTCTCAAGAAAGTGGAAAAAAGGAAACTTTTGGATGTTTAGGAATAATTTATGCTATAATAGCAATTGGATTGCTAGGATTTATTGTATGAGCTCATCATATATTTACAGTAGGAATAGATATTGATACTCGAGCATATTTTACTTCAGCTACTATAATCATTGCAGTTCCAACTGGAATTAAAATTTTTAGTTGATTGGCAACTTTACATGGAACACAAATTAATTATAGTCCTTCAATATTATGAAGTTTAGGATTTATTTTCTTATTCACAGTAGGAGGATTAACAGGTGTAGTTTTAGCTAATTCCTCAATTGATATTACTCTTCATGATACTTATTATGTAGTAGCCCATTTTCATTATGTTTTATCTATAGGAGCTGTATTCGCTATTCTAGGAGGTTTTGTTCATTGATATTCCCTATTTACCGGATTATTATTAAATCCCTATTTATTAAAAATTCAATTTATTTCCATATTTATTGGTGTTAATTTAACATTTTTTCCTCAACATTTTTTAGGATTAGCTGGTATACCCCGTCGTTATTCTGATTATCCAGATAATTTTATATCATGAAATATTATTTCTTCATTTGGTTCATATATTTCATTATTTTCCATAATTTTAATTATTATTATTATTTGAGAATCAATAATTAACCAACGAATAATTCTATTTTCATTAAATATACCATCCTCTATTGAATGATATCAAAATTTACCTCCTTCTGAACATTCTTATAATGAACTTCCTATTTTAAGAAATTTCTAATATGGCAGATTATATGTAATGGATTTAAACCCCATTTATAAAGGAATATCCTTTTTTTAGAAATGGCAACCTGATCTAATTTAAATTATCAAAATAGAGCTTCCCCATTAATAGAACAAATTATTTTTTTCCATGACCATACATTAATTATTTTAATTATAATTACAATTTTAGTAGCATATTTAATAATAAATTTATTTTTCAATAATTATATTAATCGATTTTTATTAGAAAGTCAAATAATTGAATTAATTTGAACTATTTTACCAGCTATTACTTTAATTTTTATTGCACTTCCATCATTACGATTATTATATCTTTTAGATGAACTTAATAATCCTTTAATTACATTAAAATCAATTGGACATCAATGATATTGAAGATATGAATATTCTGATTTTAATAATATTGAATTTGATTCATATATAATTCAATCTAATGAAAATTTAAATAATTTTCGACTTTTAGATGTTGATAATCGTATTATTTTACCTATAAATAATCAAATTCGTATTTTAGTTACAGCTACAGACGTAATTCACTCGTGAACAATTCCGTCATTAGGAGTAAAAATTGACGCTAATCCAGGACGATTAAATCAAACTAGATTTTTTATTAATCGTCCTGGAATTTATTATGGTCAATGTTCTGAAATTTGTGGAGCAAATCATAGTTTTATACCTATTGTTATTGAAAGAATCCCTATAAAAAACTTTATTAATTGAATTAATAATTATTCATTAGATGACTGAAAGCAAGTACTGGTCTCTTAA
547xMP    GGATTTGGAATAATTTCTCATATTATTTCTCAAGAAAGTGGAAAAAAGGAAACTTTTGGATGTTTAGGAATAATTTATGCTATAATAGCAATTGGATTGCTAGGATTTATTGTATGAGCTCATCATATATTTACAGTAGGAATAGATATTGATACTCGAGCATATTTTACTTCAGCTACTATAATCATTGCAGTTCCAACTGGAATTAAAATTTTTAGTTGATTGGCAACTTTACATGGAACACAAATTAATTATAGTCCTTCAATATTATGAAGTTTAGGATTTATTTTCTTATTCACAGTAGGAGGATTAACAGGTGTAGTTTTAGCTAATTCCTCAATTGATATTACTCTTCATGATACTTATTATGTAGTAGCCCATTTTCATTATGTTTTATCTATAGGAGCTGTATTCGCTATTCTAGGAGGTTTTGTTCATTGATATTCCCTATTTACCGGATTATTATTAAATCCCTATTTATTAAAAATTCAATTTATTTCCATATTTATTGGTGTTAATTTAACATTTTTTCCTCAACATTTTTTAGGATTAGCTGGCATACCCCGTCGTTATTCTGATTATCCAGATAATTTTATATCATGAAATATTATTTCTTCATTTGGTTCATATATTTCATTATTTTCCATAATTTTAATTATTATTATTATTTGAGAATCAATAATTAACCAACGAATAATTCTATTTTCATTAAATATACCATCCTCTATTGAATGATATCAAAATTTACCTCCTTCTGAACATTCTTATAATGAACTTCCTATTTTAAGAAATTTCTAATATGGCAGATTATATGTAATGGATTTAAACCCCATTTATAAAGGAATATCCTTTTTTTAGAAATGGCAACCTGATCTAATTTAAATTATCAAAATAGAGCTTCTCCATTAATAGAACAAATTATTTTTTTCCATGACCATACATTAATTATTTTAATTATAATTACAATTTTAGTAGCATATTTAATAATAAATTTATTTTTCAATAATTATATTAATCGATTTTTATTAGAAAGTCAAATAATTGAATTAATTTGAACTATTTTACCAGCTATTACTTTAATTTTTATTGCACTTCCATCATTACGATTATTATATCTTTTAGATGAACTTAATAATCCTTTAATTACATTAAAATCAATTGGACACCAATGATATTGAAGATATGAATATTCTGATTTTAATAATATTGAATTTGATTCATATATAATTCAATCTAATGAAAATTTAAATAATTTTCGACTTTTAGATGTTGATAATCGTATTATTTTACCTATAAATAATCAAATTCGTATTTTAGTTACAGCTACAGACGTAATTCACTCGTGAACAATTCCGTCATTAGGAGTAAAAATTGACGCTAATCCAGGACGATTAAATCAAACTAGATTTTTTATTAATCGTCCTGGAATTTATTATGGTCAATGTTCTGAAATTTGTGGAGCAAATCATAGTTTTATACCTATTGTTATTGAAAGAATCCCTATAAAAAACTTTATTAATTGAATTAATAATTATTCATTAGATGACTGAAAGCAAGTACTGGTCTCTTAA
532nxMP   GGATTTGGAATAATTTCTCATATTATTTCTCAAGAAAGTGGAAAAAAGGAAACTTTTGGATGTTTAGGAATAATTTATGCTATAATAGCAATTGGATTGCTAGGATTTATTGTATGAGCTCATCATATATTTACAGTAGGAATAGATATTGATACTCGAGCATATTTTACTTCAGCTACTATAATCATTGCAGTTCCAACTGGAATTAAAATTTTTAGTTGATTGGCAACTTTACATGGAACACAAATTAATTATAGTCCTTCAATATTATGAAGTTTAGGATTTATTTTCTTATTCACAGTAGGAGGATTAACAGGTGTAGTTTTAGCTAATTCCTCAATTGATATTACTCTTCATGATACTTATTATGTAGTAGCCCATTTTCATTATGTTTTATCTATAGGAGCTGTATTCGCTATTCTAGGAGGTTTTGTTCATTGATATTCCCTATTTACCGGATTATTATTAAATCCCTATTTATTAAAAATTCAATTTATTTCCATATTTATTGGTGTTAATTTAACATTTTTTCCTCAACATTTTTTAGGATTAGCTGGTATACCCCGTCGTTATTCTGATTATCCAGATAATTTTATATCATGAAATATTATTTCTTCATTTGGTTCATATATTTCATTATTTTCCATAATTTTAATTATTATTATTATTTGAGAATCAATAATTAACCAACGAATAATTCTATTTTCATTAAATATACCATCCTCTATTGAATGATATCAAAATTTACCTCCTTCTGAACATTCTTATAATGAACTTCCTATTTTAAGAAATTTCTAATATGGCAGATTATATGTAATGGATTTAAACCCCATTTATAAAGGAATATCCTTTTTTTAGAAATGGCAACCTGATCTAATTTAAATTATCAAAATAGAGCTTCCCCATTAATAGAACAAATTATTTTTTTCCATGACCATACATTAATTATTTTAATTATAATTACAATTTTAGTAGCATATTTAATAATAAATTTATTTTTCAATAATTATATTAATCGATTTTTATTAGAAAGTCAAATAATTGAATTAATTTGAACTATTTTACCAGCTATTACTTTAATTTTTATTGCACTTCCATCATTACGATTATTATATCTTTTAGATGAACTTAATAATCCTTTAATTACATTAAAATCAATTGGACATCAATGATATTGAAGATATGAATATTCTGATTTTAATAATATTGAATTTGATTCATATATAATTCAATCTAATGAAAATTTAAATAATTTTCGACTTTTAGATGTTGATAATCGTATTATTTTACCTATAAATAATCAAATTCGTATTTTAGTTACAGCTACAGACGTAATTCACTCGTGAACAATTCCGTCATTAGGAGTAAAAATTGACGCTAATCCAGGACGATTAAATCAAACTAGATTTTTTATTAATCGTCCTGGAATTTATTATGGTCAATGTTCTGAAATTTGTGGAGCAAATCATAGTTTTATACCTATTGTTATTGAAAGAATCCCTATAAAAAACTTTATTAATTGAATTAATAATTATTCATTAGATGACTGAAAGCAAGTACTGGTCTCTTAA
545nxMP   GGATTTGGAATAATTTCTCATATTATTTCTCAAGAAAGTGGAAAAAAGGAAACTTTTGGATGTTTAGGAATAATTTATGCTATAATAGCAATTGGATTACTAGGATTTATTGTATGAGCTCATCATATATTTACAGTAGGAATAGATATTGATACTCGAGCATATTTTACTTCAGCTACTATAATCATTGCAGTTCCAACTGGAATTAAAATTTTTAGTTGATTGGCAACTTTACATGGAACACAAATTAATTATAGTCCTTCAATATTATGAAGTTTAGGATTTATTTTCTTATTCACAGTAGGAGGATTAACAGGTGTAGTTTTAGCTAATTCCTCAATTGATATTACTCTTCATGATACTTATTATGTAGTAGCCCATTTTCATTATGTTTTATCTATAGGAGCTGTATTCGCTATTCTAGGAGGTTTTGTTCATTGATATTCCCTATTTACCGGATTATTATTAAATCCCTATTTATTAAAAATTCAATTTATTTCCATATTTATTGGTGTTAATTTAACATTTTTTCCTCAACATTTTTTAGGATTAGCTGGCATACCCCGTCGTTATTCTGATTATCCAGATAATTTTATATCATGAAATATTATTTCTTCATTTGGTTCATATATTTCATTATTTTCCATAATTTTAATTATTATTATTATTTGAGAATCAATAATTAACCAACGAATAATTCTATTTTCATTAAATATACCATCCTCTATTGAATGATATCAAAATTTACCTCCTTCTGAACATTCTTATAATGAACTTCCTATTTTAAGAAATTTCTAATATGGCAGATTATATGTAATGGATTTAAACCCCATTTATAAAGGAATATCCTTTTTTTAGAAATGGCAACCTGATCTAATTTAAATTATCAAAATAGAGCTTCTCCATTAATAGAACAAATTATTTTTTTCCATGACCATACATTAATTATTTTAATTATAATTACAATTTTAGTAGCATATTTAATAATAAATTTATTTTTCAATAATTATATTAATCGATTTTTATTAGAAAGTCAAATAATTGAATTAATTTGAACTATTTTACCAGCTATTACTTTAATTTTTATTGCACTTCCATCATTACGATTATTATATCTTTTAGATGAACTTAATAATCCTTTAATTACATTAAAATCAATTGGACATCAATGATATTGAAGATATGAATATTCTGATTTTAATAATATTGAATTTGATTCATATATAATTCAATCTAATGAAAATTTAAATAATTTTCGACTTTTAGATGTTGATAATCGTATTATTTTACCTATAAATAATCAAATTCGTATTTTAGTTACAGCTACAGACGTAATTCACTCGTGAACAATTCCGTCATTAGGAGTAAAAATTGACGCTAATCCAGGACGATTAAATCAAACTAGATTTTTTATTAATCGTCCTGGAATTTATTATGGTCAATGTTCTGAAATTTGTGGAGCAAATCATAGTTTTATACCTATTGTTATTGAAAGAATCCCTATAAAAAACTTTATTAATTGAATTAATAATTATTCATTAGATGACTGAAAGCAAGTACTGGTCTCTTAA
546xMP    GGATTTGGAATAATTTCTCATATTATTTCTCAAGAAAGTGGAAAAAAGGAAACTTTTGGATGTTTAGGAATAATTTATGCTATAATAGCAATTGGATTGCTAGGATTTATTGTATGAGCTCATCATATATTTACAGTAGGAATAGATATTGATACTCGAGCATATTTTACTTCAGCTACTATAATCATTGCAGTTCCAACTGGAATTAAAATTTTTAGTTGATTGGCAACTTTACATGGAACACAAATTAATTATAGTCCTTCAATATTATGAAGTTTAGGATTTATTTTCTTATTCACAGTAGGAGGATTAACAGGTGTAGTTTTAGCTAATTCCTCAATTGATATTACTCTTCATGATACTTATTATGTAGTAGCCCATTTTCATTATGTTTTATCTATAGGAGCTGTATTCGCTATTCTAGGAGGTTTTGTTCATTGATATTCCCTATTTACCGGATTATTATTAAATCCCTATTTATTAAAAATTCAATTTATTTCCATATTTATTGGTGTTAATTTAACATTTTTTCCTCAACATTTTTTAGGATTAGCTGGTATACCCCGTCGTTATTCTGATTATCCAGATAATTTTATATCATGAAATATTATTTCTTCATTTGGTTCATATATTTCATTATTTTCCATAATTTTAATTATTATTATTATTTGAGAATCAATAATTAACCAACGAATAATTCTATTTTCATTAAATATACCATCCTCTATTGAATGATATCAAAATTTACCTCCTTCTGAACATTCTTATAATGAACTTCCTATTTTAAGAAATTTCTAATATGGCAGATAATATGTAATGGATTTAAACCCCATTTATAAAGGAATATCCTTTTTTTAGAAATGGCAACCTGATCTAATTTAAATTATCAAAATAGAGCTTCCCCATTAATAGAACAAATTATTTTTTTCCATGACCATACATTAATTATTTTAATTATAATTACAATTTTAGTAGCATATTTAATAATAAATTTATTTTTCAATAATTATATTAATCGATTTTTATTAGAAAGTCAAATAATTGAATTAATTTGAACTATTTTACCAGCTATTACTTTAATTTTTATTGCACTTCCATCATTACGATTATTATATCTTTTAGATGAACTTAATAATCCTTTAATTACATTAAAATCAATTGGACATCAATGATATTGAAGATATGAATATTCTGATTTTAATAATATTGAATTTGATTCATATATAATTCAATCTAATGAAAATTTAAATAATTTTCGACTTTTAGATGTTGATAATCGTATTATTTTACCTATAAATAATCAAATTCGTATTTTAGTTACAGCTACAGACGTAATTCACTCGTGAACAATTCCGTCATTAGGAGTAAAAATTGACGCTAATCCAGGACGATTAAATCAAACTAGATTTTTTATTAATCGTCCTGGAATTTATTATGGTCAATGTTCTGAAATTTGTGGAGCAAATCATAGTTTTATACCTATTGTTATTGAAAGAATCCCTATAAAAAACTTTATTAATTGAATTAATAATTATTCATTAGATGACTGAAAGCAAGTACTGGTCTCTTAA
548xMP    GGATTTGGAATAATTTCTCATATTATTTCTCAAGAAAGTGGAAAAAAGGAAACTTTTGGATGTTTAGGAATAATTTATGCTATAATAGCAATTGGATTGCTAGGATTTATTGTATGAGCTCATCATATATTTACAGTAGGAATAGATATTGATACTCGAGCATATTTTACTTCAGCTACTATAATCATTGCAGTTCCAACTGGAATTAAAATTTTTAGTTGATTGGCAACTTTACATGGAACACAAATTAATTATAGTCCTTCAATATTATGAAGTTTAGGATTTATTTTCTTATTCACAGTAGGAGGATTAACAGGTGTAGTTTTAGCTAATTCCTCAATTGATATTACTCTTCATGATACTTATTATGTAGTAGCCCATTTTCATTATGTTTTATCTATAGGAGCTGTATTCGCTATTCTAGGAGGTTTTGTTCATTGATATTCCCTATTTACCGGATTATTATTAAATCCCTATTTATTAAAAATTCAATTTATTTCCATATTTATTGGTGTTAATTTAACATTTTTTCCTCAACATTTTTTAGGATTAGCTGGTATACCCCGTCGTTATTCTGATTATCCAGATAATTTTATATCATGAAATATTATTTCTTCATTTGGTTCATATATTTCATTATTTTCCATAATTTTAATTATTATTATTATTTGAGAATCAATAATTAACCAACGAATAATTCTATTTTCATTAAATATACCATCCTCTATTGAATGATATCAAAATTTACCTCCTTCTGAACATTCTTATAATGAACTTCCTATTTTAAGAAATTTCTAATATGGCAGATTATATGTAATGGATTTAAACCCCATTTATAAAGGAATATCCTTTTTTTAGAAATGGCAACCTGATCTAATTTAAATTATCAAAATAGAGCTTCCCCATTAATAGAACAAATTATTTTTTTCCATGACCATACATTAATTATTTTAATTATAATTACAATTTTAGTAGCATATTTAATAATAAATTTATTTTTCAATAATTATATTAATCGATTTTTATTAGAAAGTCAAATAATTGAATTAATTTGAACTATTTTACCAGCTATTACTTTAATTTTTATTGCACTTCCATCATTACGATTATTATATCTTTTAGATGAACTTAATAATCCTTTAATTACATTAAAATCAATTGGACATCAATGATATTGAAGATATGAATATTCTGATTTTAATAATATTGAATTTGATTCATATATAATTCAATCTAATGAAAATTTAAATAATTTTCGACTTTTAGATGTTGATAATCGTATTATTTTACCTATAAATAATCAAATTCGTATTTTAGTTACAGCTACAGACGTAATTCACTCGTGAACAATTCCGTCATTAGGAGTAAAAATTGACGCTAATCCAGGACGATTAAATCAAACTAGATTTTTTATTAATCGTCCTGGAATTTATTATGGTCAATGTTCTGAAATTTGTGGAGCAAATCATAGTTTTATACCTATTGTTATTGAAAGAATCCCTATAAAAAACTTTATTAATTGAATTAATAATTATTCATTAGATGACTGAAAGCAAGTACTGGTCTCTTAA
531xMP    GGATTTGGAATAATTTCTCATATTATTTCTCAAGAAAGTGGAAAAAAGGAAACTTTTGGATGTTTAGGAATAATTTATGCTATAATAGCAATTGGATTGCTAGGATTTATTGTATGAGCTCATCATATATTTACAGTAGGAATAGATATTGATACTCGAGCATATTTTACTTCAGCTACTATAATCATTGCAGTTCCAACTGGAATTAAAATTTTTAGTTGATTGGCAACTTTACATGGAACACAAATTAATTATAGTCCTTCAATATTATGAAGTTTAGGATTTATTTTCTTATTCACAGTAGGAGGATTAACAGGTGTAGTTTTAGCTAATTCCTCAATTGATATTACTCTTCATGATACTTATTATGTAGTAGCCCATTTTCATTATGTTTTATCTATAGGAGCTGTATTCGCTATTCTAGGAGGTTTTGTTCATTGATATTCCCTATTTACCGGATTATTATTAAATCCCTATTTATTAAAAATTCAATTTATTTCCATATTTATTGGTGTTAATTTAACATTTTTTCCTCAACATTTTTTAGGATTAGCTGGCATACCCCGTCGTTATTCTGATTATCCAGATAATTTTATATCATGAAATATTATTTCTTCATTTGGTTCATATATTTCATTATTTTCCATAATTTTAATTATTATTATTATTTGAGAATCAATAATTAACCAACGAATAATTCTATTTTCATTAAATATACCATCCTCTATTGAATGATATCAAAATTTACCTCCTTCTGAACATTCTTATAATGAACTTCCTATTTTAAGAAATTTCTAATATGGCAGATTATATGTAATGGATTTAAACCCCATTTATAAAGGAATATCCTTTTTTTAGAAATGGCAACCTGATCTAATTTAAATTATCAAAATAGAGCTTCTCCATTAATAGAACAAATTATTTTTTTCCATGACCATACATTAATTATTTTAATTATAATTACAATTTTAGTAGCATATTTAATAATAAATTTATTTTTCAATAATTATATTAATCGATTTTTATTAGAAAGTCAAATAATTGAATTAATTTGAACTATTTTACCAGCTATTACTTTAATTTTTATTGCACTTCCATCATTACGATTATTATATCTTTTAGATGAACTTAATAATCCTTTAATTACATTAAAATCAATTGGACATCAATGATATTGAAGATATGAATATTCTGATTTTAATAATATTGAATTTGATTCATATATAATTCAATCTAATGAAAATTTAAATAATTTTCGACTTTTAGATGTTGATAATCGTATTATTTTACCTATAAATAATCAAATTCGTATTTTAGTTACAGCTACAGACGTAATTCACTCGTGAACAATTCCGTCATTAGGAGTAAAAATTGACGCTAATCCAGGACGATTAAATCAAACTAGATTTTTTATTAATCGTCCTGGAATTTATTATGGTCAATGTTCTGAAATTTGTGGAGCAAATCATAGTTTTATACCTATTGTTATTGAAAGAATCCCTATAAAAAACTTTATTAATTGAATTAATAATTATTCATTAGATGACTGAAAGCAAGTACTGGTCTCTTAA
811xMP    GGATTTGGAATAATTTCTCATATTATTTCTCAAGAAAGTGGAAAAAAGGAAACTTTTGGATGTTTAGGAATAATTTATGCTATAATAGCAATTGGATTACTAGGATTTATTGTATGAGCTCATCATATATTTACAGTAGGAATAGATATTGATACTCGAGCATATTTTACTTCAGCTACTATAATCATTGCAGTTCCAACTGGAATTAAAATTTTTAGTTGATTGGCAACTTTACATGGAACACAAATTAATTATAGTCCTTCAATATTATGAAGTTTAGGATTTATTTTCTTATTCACAGTAGGAGGATTAACAGGTGTAGTTTTAGCTAATTCCTCAATTGATATTACTCTTCATGATACTTATTATGTAGTAGCCCATTTTCATTATGTTTTATCTATAGGAGCTGTATTCGCTATTCTAGGAGGTTTTGTTCATTGATATTCCCTATTTACCGGATTATTATTAAATCCCTATTTATTAAAAATTCAATTTATTTCCATATTTATTGGTGTTAATTTAACATTTTTTCCTCAACATTTTTTAGGATTAGCTGGCATACCCCGTCGTTATTCTGATTATCCAGATAATTTTATATCATGAAATATTATTTCTTCATTTGGTTCATATATTTCATTATTTTCCATAATTTTAATTATTATTATTATTTGAGAATCAATAATTAACCAACGAATAATTCTATTTTCATTAAATATACCATCCTCTATTGAATGATATCAAAATTTACCTCCTTCTGAACATTCTTATAATGAACTTCCTATTTTAAGAAATTTCTAATATGGCAGATTATATGTAATGGATTTAAACCCCATTTATAAAGGAATATCCTTTTTTTAGAAATGGCAACCTGATCTAATTTAAATTATCAAAATAGAGCTTCTCCATTAATAGAACAAATTATTTTTTTCCATGACCATACATTAATTATTTTAATTATAATTACAATTTTAGTAGCATATTTAATAATAAATTTATTTTTCAATAATTATATTAATCGATTTTTATTAGAAAGTCAAATAATTGAATTAATTTGAACTATTTTACCAGCTATTACTTTAATTTTTATTGCACTTCCATCATTACGATTATTATATCTTTTAGATGAACTTAATAATCCTTTAATTACATTAAAATCAATTGGACATCAATGATATTGAAGATATGAATATTCTGATTTTAATAATATTGAATTTGATTCATATATAATTCAATCTAATGAAAATTTAAATAATTTTCGACTTTTAGATGTTGATAATCGTATTATTTTACCTATAAATAATCAAATTCGTATTTTAGTTACAGCTACAGACGTAATTCACTCGTGAACAATTCCGTCATTAGGAGTAAAAATTGACGCTAATCCAGGACGATTAAATCAAACTAGATTTTTTATTAATCGTCCTGGAATTTATTATGGTCAATGTTCTGAAATTTGTGGAGCAAATCATAGTTTTATACCTATTGTTATTGAAAGAATCCCTATAAAAAACTTTATTAATTGAATTAATAATTATTCATTAGATGACTGAAAGCAAGTACTGGTCTCTTAA
809xCP    GGATTTGGAATAATTTCCCATATTATTTCCCAAGAAAGTGGAAAAAAGGAAACTTTTGGATGTTTAGGAATAATTTATGCTATAATAGCAATTGGATTATTAGGATTTATTGTATGAGCTCATCATATATTTACAGTAGGAATAGATATTGATACTCGAGCATATTTTACTTCAGCTACTATAATTATTGCAGTCCCAACTGGAATTAAAATTTTTAGTTGATTAGCAACTTTACATGGAACACAAATTAATTATAGTCCTTCAATATTATGAAGTCTAGGATTTATTTTTTTATTTACAGTAGGAGGATTAACAGGTGTAGTTTTAGCTAATTCTTCAATTGATATTACTCTTCATGACACTTATTATGTAGTAGCCCATTTTCATTATGTTTTATCTATAGGAGCTGTATTTGCTATTTTAGGAGGTTTTGTTCATTGATACTCTTTATTTACCGGATTATTATTAAATCCTTATTTATTAAAAATTCAATTTATTTCCATATTTATTGGTGTTAATTTAACATTTTTTCCCCAACATTTTTTAGGGTTAGCTGGTATACCTCGTCGTTATTCTGATTACCCGGATAATTTTATATCATGAAATATTATTTCTTCATTTGGTTCATATATTTCATTATTTTCCATAATTTTAATTATTATTATTATTTGAGAATCAATAATTAATCAACGAATAATCCTATTTTCTTTAAATATACCATCTTCTATTGAATGATATCAAAATTTACCCCCTTCTGAACATTCATATAATGAACTTCCTATTTTAAGAAATTTCTAATATGGCAGATTATATGTAATGGATTTAAACCCCATTTATAAAGGAATATCCTTTTTTTAGAAATGGCAACCTGATCTAATTTAAATTACCAAAATAGAGCTTCTCCATTAATAGAACAAATTATCTTTTTTCATGACCATACATTAATTATTTTAATTATAATTACAATTTTAGTAGCATATTTAATAATAAATTTATTTTTTAATAATTACATTAATCGATTTTTATTAGAAGGTCAAATAATTGAATTAATTTGAACTATTTTACCAGCTATTACTTTAATTTTTATTGCGCTTCCGTCACTACGATTATTATATCTTTTAGATGAACTTAATAATCCTTTAATTACATTAAAATCAATTGGACATCAATGATATTGAAGATACGAATATTCAGATTTTAACAATATTGAATTTGATTCATATATAATTCAATCCAATGAAAATTTAAATAATTTTCGACTTTTAGATGTTGATAATCGAATTATTTTACCTATAAATAACCAAATTCGTATTTTAGTTACAGCTACTGATGTAATTCACTCTTGAACAATCCCATCATTAGGGGTAAAAATTGATGCTAATCCAGGTCGATTAAATCAAACTAGATTTTTTATCAATCGACCTGGAATTTATTACGGTCAATGTTCTGAAATTTGTGGGGCAAATCATAGTTTTATACCTATTGTTATTGAAAGAATTCCCATAAAAAACTTTATTAATTGAATTAATAATTATTCATTAGATGACTGAAAGCAAGTACTGGTCTCTTAA
552xCP    GGATTTGGAATAATTTCCCATATTATTTCCCAAGAAAGTGGAAAAAAGGAAACTTTTGGATGTTTAGGAATAATTTATGCTATAATAGCAATTGGATTATTAGGATTTATTGTATGAGCTCATCATATATTTACAGTAGGAATAGATATTGATACTCGAGCATATTTTACTTCAGCTACTATAATTATTGCAGTCCCAACTGGAATTAAAATTTTTAGTTGATTAGCAACTTTACATGGAACACAAATTAATTATAGTCCTTCAATATTATGAAGTCTAGGATTTATTTTTTTATTTACAGTAGGAGGATTAACAGGTGTAGTTTTAGCTAATTCTTCAATTGATATTACTCTTCATGACACTTATTATGTAGTAGCCCATTTTCATTATGTTTTATCTATAGGAGCTGTATTTGCTATTTTAGGAGGTTTTGTTCATTGATACTCTTTATTTACCGGATTATTATTAAATCCTTATTTATTAAAAATTCAATTTATTTCCATATTTATTGGTGTTAATTTAACATTTTTTCCCCAACATTTTTTAGGGTTAGCTGGTATACCTCGTCGTTATTCTGATTACCCGGATAATTTTATATCATGAAATATTATTTCTTCATTTGGTTCATATATTTCATTATTTTCCATAATTTTAATTATTATTATTATTTGAGAATCAATAATTAATCAACGAATAATCCTATTTTCTTTAAATATACCATCTTCTATTGAATGATACCAAAATTTACCCCCTTCTGAACATTCATATAATGAACTTCCTATTTTAAGAAATTTCTAATATGGCAGATTATATGTAATGGATTTAAACCCCATTTATAAAGGAATATCCTTTTTTTAGAAATGGCAACCTGATCTAATTTAAATTACCAAAATAGAGCTTCTCCATTAATAGAACAAATTATCTTTTTTCATGACCATACATTAATTATTTTAATTATAATTACAATTTTAGTAGCATATTTAATAATAAATTTATTTTTTAATAATTACATTAATCGATTTTTATTAGAAGGTCAAATAATTGAATTAATTTGAACTATTTTACCAGCTATTACTTTAATTTTTATTGCGCTTCCGTCACTACGATTATTATATCTTTTAGATGAACTTAATAATCCTTTAATTACATTAAAATCAATTGGACATCAATGATATTGAAGATACGAATATTCAGATTTTAACAATATTGAATTTGATTCATATATAATTCAATCCAATGAAAATTTAAATAATTTTCGACTTTTAGATGTTGATAATCGAATTATTTTACCTATAAATAACCAAATTCGTATTTTAGTTACAGCTACTGATGTAATTCACTCTTGAACAATCCCATCATTAGGGGTAAAAATTGATGCTAATCCAGGTCGATTAAATCAAACTAGATTTTTTATCAATCGACCTGGAATTTATTACGGTCAATGTTCTGAAATTTGTGGGGCAAATCATAGTTTTATACCTATTGTTATTGAAAGAATTCCCATAAAAAACTTTATTAATTGAATTAATAATTATTCATTAGATGACTGAAAGCAAGTACTGGTCTCTTAA
553xCP    GGATTTGGAATAATTTCTCATATTATTTCCCAAGAAAGTGGAAAAAAGGAAACTTTTGGATGTTTAGGAATAATTTATGCTATAATAGCAATTGGATTATTAGGATTTATTGTATGAGCTCATCATATATTTACAGTAGGAATAGATATTGATACTCGAGCATATTTTACTTCAGCTACTATAATTATTGCAGTCCCAACTGGAATTAAAATTTTTAGTTGATTAGCAACTTTACATGGAACACAAATTAATTATAGTCCTTCAATATTATGAAGTCTAGGATTTATTTTTTTATTTACAGTAGGAGGATTAACAGGTGTAGTTTTAGCTAATTCTTCAATTGATATTACTCTTCATGACACTTATTATGTAGTAGCCCATTTTCATTATGTTTTATCTATAGGAGCTGTATTTGCTATTTTAGGAGGTTTTGTTCATTGATACTCTTTATTTACCGGATTATTATTAAATCCTTATTTATTAAAAATTCAATTTATTTCCATATTTATTGGTGTTAATTTAACATTTTTCCCTCAACATTTTTTAGGATTAGCTGGTATACCTCGTCGTTATTCTGATTATCCAGATAATTTTATATCATGAAATATTATTTCCTCATTTGGTTCATATATTTCATTATTTTCCATAATTTTAATTATTATTATTATTTGAGAATCAATAATTAATCAACGAATAATCCTATTTTCATTAAATATACCATCTTCTATTGAATGATATCAAAATTTACCTCCTTCTGAACATTCCTATAATGAACTTCCTATTTTAAGAAATTTCTAATATGGCAGATTATATGTAATGGATTTAAACCCCATTTATAAAGGAATATCCTTTTTTTAGAAATGGCAACCTGATCTAATTTAAATTACCAAAATAGAGCTTCACCATTAATAGAACAAATTATCTTTTTTCATGACCATACATTAATTATTTTAATTATAATTACAATTTTAGTAGCATATTTAATAATAAATTTATTTTTTAATAATTACATTAATCGATTTTTATTAGAAGGTCAAATAATTGAATTAATTTGAACTATTTTACCAGCTATTACTTTAATTTTTATTGCACTTCCGTCACTACGATTATTATATCTTTTAGATGAACTTAATAATCCTTTAATTACATTAAAATCAATTGGACATCAATGATATTGAAGATATGAATATTCAGATTTTAATAATATTGAATTTGATTCATACATAATTCAATCCAATGAAAATTTAAATAATTTTCGACTTTTAGATGTTGATAATCGAATTATTTTACCTATAAATAACCAAATTCGTATTTTAGTTACAGCTACTGATGTAATTCACTCTTGAACAATCCCATCATTAGGAGTAAAAATTGATGCTAATCCAGGTCGATTAAATCAAACTAGATTTTTTATTAATCGACCTGGAATTTATTACGGTCAATGTTCTGAAATTTGTGGGGCAAATCATAGTTTTATACCTATTGTTATTGAAAGAATCCCCATAAAAAACTTTATTAATTGAATTAATAATTATTCATTAGATGACTGAAAGCAAGTACTGGTCTCTTAA
813xCP    GGATTTGGAATAATTTCCCATATTATTTCCCAAGAAAGTGGAAAAAAGGAAACTTTTGGATGTTTAGGAATAATTTATGCTATAATAGCAATTGGATTATTAGGATTTATTGTATGAGCTCATCATATATTTACAGTAGGAATAGATATTGATACTCGAGCATATTTTACTTCAGCTACTATAATTATTGCAGTCCCAACTGGAATTAAAATTTTTAGTTGATTAGCAACTTTACATGGAACACAAATTAATTATAGTCCTTCAATATTATGAAGTCTAGGATTTATTTTTTTATTTACAGTAGGAGGATTAACAGGTGTAGTTTTAGCTAATTCTTCAATTGATATTACTCTTCATGACACTTATTATGTAGTAGCCCATTTTCATTATGTTTTATCTATAGGAGCTGTATTTGCTATTTTAGGAGGTTTTGTTCATTGATACTCTTTATTTACCGGATTATTATTAAATCCTTATTTATTAAAAATTCAATTTATTTCCATATTTATTGGTGTTAATTTAACATTTTTTCCCCAACATTTTTTAGGGTTAGCTGGTATACCTCGTCGTTATTCTGATTACCCGGATAATTTTATATCATGAAATATTATTTCTTCATTTGGTTCATATATTTCATTATTTTCCATAATTTTAATTATTATTATTATTTGAGAATCAATAATTAATCAACGAATAATCCTATTTTCTTTAAATATACCATCTTCTATTGAATGATATCAAAATTTACCCCCTTCTGAACATTCATATAATGAACTTCCTATTTTAAGAAATTTCTAATATGGCAGATTATATGTAATGGATTTAAACCCCATTTATAAAGGAATATCCTTTTTTTAGAAATGGCAACCTGATCTAATTTAAATTACCAAAATAGAGCTTCTCCATTAATAGAACAAATTATCTTTTTTCATGACCATACATTAATTATTTTAATTATAATTACAATTTTAGTAGCATATTTAATAATAAATTTATTTTTTAATAATTACATTAATCGATTTTTATTAGAAGGTCAAATAATTGAATTAATTTGAACTATTTTACCAGCTATTACTTTAATTTTTATTGCGCTTCCGTCACTACGATTATTATATCTTTTAGATGAACTTAATAATCCTTTAATTACATTAAAATCAATTGGACATCAATGATATTGAAGATACGAATATTCAGATTTTAACAATATTGAATTTGATTCATATATAATTCAATCCAATGAAAATTTAAATAATTTTCGACTTTTAGATGTTGATAATCGAATTATTTTACCTATAAATAACCAAATTCGTATTTTAGTTACAGCTACTGATGTAATTCACTCTTGAACAATCCCATCATTAGGGGTAAAAATTGATGCTAATCCAGGTCGATTAAATCAAACTAGATTTTTTATCAATCGACCTGGAATTTATTACGGTCAATGTTCTGAAATTTGTGGGGCAAATCATAGTTTTATACCTATTGTTATTGAAAGAATTCCCATAAAAAACTTTATTAATTGAATTAATAATTATTCATTAGATGACTGAAAGCAAGTACTGGTCTCTTAA
570xCP    GGATTTGGAATAATTTCCCATATTATTTCCCAAGAAAGTGGAAAAAAGGAAACTTTTGGATGTTTAGGAATAATTTATGCTATAATAGCAATTGGATTATTAGGATTTATTGTATGAGCTCATCATATATTTACAGTAGGAATAGATATTGATACTCGAGCATATTTTACTTCAGCTACTATAATTATTGCAGTCCCAACTGGAATTAAAATTTTTAGTTGATTAGCAACTTTACATGGAACACAAATTAATTATAGTCCTTCAATATTATGAAGTCTAGGATTTATTTTTTTATTTACAGTAGGAGGATTAACAGGTGTAGTTTTAGCTAATTCTTCAATTGATATTACTCTTCATGACACTTATTATGTAGTAGCCCATTTTCATTATGTTTTATCTATAGGAGCTGTATTTGCTATTTTAGGAGGTTTTGTTCATTGATACTCTTTATTTACCGGATTATTATTAAATCCTTATTTATTAAAAATTCAATTTATTTCCATATTTATTGGTGTTAATTTAACATTTTTTCCCCAACATTTTTTAGGGTTAGCTGGTATACCTCGTCGTTATTCTGATTACCCGGATAATTTTATATCATGAAATATTATTTCTTCATTTGGTTCATATATTTCATTATTTTCCATAATTTTAATTATTATTATTATTTGAGAATCAATAATTAATCAACGAATAATCCTATTTTCTTTAAATATACCATCTTCTATTGAATGATATCAAAATTTACCCCCTTCTGAACATTCATATAATGAACTTCCTATTTTAAGAAATTTCTAATATGGCAGATTATATGTAATGGATTTAAACCCCATTTATAAAGGAATATCCTTTTTTTAGAAATGGCAACCTGATCTAATTTAAATTACCAAAATAGAGCTTCTCCATTAATAGAACAAATTATCTTTTTTCATGACCATACATTAATTATTTTAATTATAATTACAATTTTAGTAGCATATTTAATAATAAATTTATTTTTTAATAATTACATTAATCGATTTTTATTAGAAGGTCAAATAATTGAATTAATTTGAACTATTTTACCAGCTATTACTTTAATTTTTATTGCGCTTCCGTCACTACGATTATTATATCTTTTAGATGAACTTAATAATCCTTTAATTACATTAAAATCAATTGGACATCAATGATATTGAAGATACGAATATTCAGATTTTAACAATATTGAATTTGATTCATATATAATTCAATCCAATGAAAATTTAAATAATTTTCGACTTTTAGATGTTGATAATCGAATTATTTTACCTATAAATAACCAAATTCGTATTTTAGTTACAGCTACTGATGTAATTCACTCTTGAACAATCCCATCATTAGGGGTAAAAATTGATGCTAATCCAGGTCGATTAAATCAAACTAGATTTTTTATCAATCGACCTGGAATTTATTACGGTCAATGTTCTGAAATTTGTGGGGCAAATCATAGTTTTATACCTATTGTTATTGAAAGAATTCCCATAAAAAACTTTATTAATTGAATTAATAATTATTCATTAGATGACTGAAAGCAAGTACTGGTCTCTTAA
567xCP    GGATTTGGAATAATTTCTCATATTATTTCCCAAGAAAGTGGAAAAAAGGAAACTTTTGGATGTTTAGGAATAATTTATGCTATAATAGCAATTGGATTATTAGGATTTATTGTATGAGCTCATCATATATTTACAGTAGGAATAGATATTGATACTCGAGCATATTTTACTTCAGCTACTATAATTATTGCAGTCCCAACTGGAATTAAAATTTTTAGTTGATTAGCAACTTTACATGGAACACAAATTAATTATAGTCCTTCAATATTATGAAGTCTAGGATTTATTTTTTTATTTACAGTAGGAGGATTAACAGGTGTAGTTTTAGCTAATTCTTCAATTGATATTACTCTTCATGACACTTATTATGTAGTAGCCCATTTTCATTATGTTTTATCTATAGGAGCTGTATTTGCTATTTTAGGAGGTTTTGTTCATTGATACTCTTTATTTACCGGATTATTATTAAATCCTTATTTATTAAAAATTCAATTTATTTCCATATTTATTGGTGTTAATTTAACATTTTTCCCTCAACATTTTTTAGGATTAGCTGGTATACCTCGTCGTTATTCTGATTATCCAGATAATTTTATATCATGAAATATTATTTCCTCATTTGGTTCATATATTTCATTATTTTCCATAATTTTAATTATTATTATTATTTGAGAATCAATAATTAATCAACGAATAATCCTATTTTCATTAAATATACCATCTTCTATTGAATGATATCAAAATTTACCTCCTTCTGAACATTCCTATAATGAACTTCCTATTTTAAGAAATTTCTAATATGGCAGATTATATGTAATGGATTTAAACCCCATTTATAAAGGAATATCCTTTTTTTAGAAATGGCAACCTGATCTAATTTAAATTACCAAAATAGAGCTTCACCATTAATAGAACAAATTATCTTTTTTCATGACCATACATTAATTATTTTAATTATAATTACAATTTTAGTAGCATATTTAATAATAAATTTATTTTTTAATAATTACATTAATCGATTTTTATTAGAAGGTCAAATAATTGAATTAATTTGAACTATTTTACCAGCTATTACTTTAATTTTTATTGCACTTCCGTCACTACGATTATTATATCTTTTAGATGAACTTAATAATCCTTTAATTACATTAAAATCAATTGGACATCAATGATATTGAAGATATGAATATTCAGATTTTAATAATATTGAATTTGATTCATACATAATTCAATCCAATGAAAATTTAAATAATTTTCGACTTTTAGATGTTGATAATCGAATTATTTTACCTATAAATAACCAAATTCGTATTTTAGTTACAGCTACTGATGTAATTCACTCTTGAACAATCCCATCATTAGGAGTAAAAATTGATGCTAATCCAGGTCGATTAAATCAAACTAGATTTTTTATTAATCGACCTGGAATTTATTACGGTCAATGTTCTGAAATTTGTGGGGCAAATCATAGTTTTATACCTATTGTTATTGAGAGAATCCCCATAAAAAACTTTATTAATTGAATTAATAATTATTCATTAGATGACTGAAAGCAAGTACTGGTCTCTTAA
569xCP    GGATTTGGAATAATTTCTCATATTATTTCCCAAGAAAGTGGAAAAAAGGAAACTTTTGGATGTTTAGGAATAATTTATGCTATAATAGCAATTGGATTATTAGGATTTATTGTATGAGCTCATCATATATTTACAGTAGGAATAGATATTGATACTCGAGCATATTTTACTTCAGCTACTATAATTATTGCAGTCCCAACTGGAATTAAAATTTTTAGTTGATTAGCAACTTTACATGGAACACAAATTAATTATAGTCCTTCAATATTATGAAGTCTAGGATTTATTTTTTTATTTACAGTAGGAGGATTAACAGGTGTAGTTTTAGCTAATTCTTCAATTGATATTACTCTTCATGACACTTATTATGTAGTAGCCCATTTTCATTATGTTTTATCTATAGGAGCTGTATTTGCTATTTTAGGAGGTTTTGTTCATTGATACTCTTTATTTACCGGATTATTATTAAATCCTTATTTATTAAAAATTCAATTTATTTCCATATTTATTGGTGTTAATTTAACATTTTTCCCTCAACATTTTTTAGGATTAGCTGGTATACCTCGTCGTTATTCTGATTATCCAGATAATTTTATATCATGAAATATTATTTCCTCATTTGGTTCATATATTTCATTATTTTCCATAATTTTAATTATTATTATTATTTGAGAATCAATAATTAATCAACGAATAATCCTATTTTCATTAAATATACCATCTTCTATTGAATGATATCAAAATTTACCTCCTTCTGAACATTCCTATAATGAACTTCCTATTTTAAGAAATTTCTAATATGGCAGATTATATGTAATGGATTTAAACCCCATTTATAAAGGAATATCCTTTTTTTAGAAATGGCAACCTGATCTAATTTAAATTACCAAAATAGAGCTTCACCATTAATAGAACAAATTATCTTTTTTCATGACCATACATTAATTATTTTAATTATAATTACAATTTTAGTAACATATTTAATAATAAATTTATTTTTTAATAATTACATTAATCGATTTTTATTAGAAGGTCAAATAATTGAATTAATTTGAACTATTTTACCAGCTATTACTTTAATTTTTATTGCACTTCCGTCACTACGATTATTATATCTTTTAGATGAACTTAATAATCCTTTAATTACATTAAAATCAATTGGACATCAATGATATTGAAGATATGAATATTCAGATTTTAATAATATTGAATTTGATTCATACATAATTCAATCCAATGAAAATTTAAATAATTTTCGACTTTTAGATGTTGATAATCGAATTATTTTACCTATAAATAACCAAATTCGTATTTTAGTTACAGCTACTGATGTAATTCACTCTTGAACAATCCCATCATTAGGAGTAAAAATTGATGCTAATCCAGGTCGATTAAATCAAACTAGATTTTTTATTAATCGACCTGGAATTTATTACGGTCAATGTTCTGAAATTTGTGGGGCAAATCATAGTTTTATACCTATTGTTATTGAGAGAATCCCCATAAAAAACTTTATTAATTGAATTAATAATTATTCATTAGATGACTGAAAGCAAGTACTGGTCTCTTAA
559xCP    GGATTTGGAATAATTTCCCATATTATTTCCCAAGAAAGTGGAAAAAAGGAAACTTTTGGATGTTTAGGAATAATTTATGCTATAATAGCAATTGGATTATTAGGATTTATTGTATGAGCTCATCATATATTTACAGTAGGAATAGATATTGATACTCGAGCATATTTTACTTCAGCTACTATAATTATTGCAGTCCCAACTGGAATTAAAATTTTTAGTTGATTAGCAACTTTACATGGAACACAAATTAATTATAGTCCTTCAATATTATGAAGTCTAGGATTTATTTTTTTATTTACAGTAGGAGGATTAACAGGTGTAGTTTTAGCTAATTCTTCAATTGATATTACTCTTCATGACACTTATTATGTAGTAGCCCATTTTCATTATGTTTTATCTATAGGAGCTGTATTTGCTATTTTAGGAGGTTTTGTTCATTGATACTCTTTATTTACCGGATTATTATTAAATCCTTATTTATTAAAAATTCAATTTATTTCCATATTTATTGGTGTTAATTTAACATTTTTTCCCCAACATTTTTTAGGGTTAGCTGGTATACCTCGTCGTTATTCTGATTACCCGGATAATTTTATATCATGAAATATTATTTCTTCATTTGGTTCATATATTTCATTATTTTCCATAATTTTAATTATTATTATTATTTGAGAATCAATAATTAATCAACGAATAATCCTATTTTCTTTAAATATACCATCTTCTATTGAATGATATCAAAATTTACCCCCTTCTGAACATTCATATAATGAACTTCCTATTTTAAGAAATTTCTAATATGGCAGATTATATGTAATGGATTTAAACCCCATTTATAAAGGAATATCCTTTTTTTAGAAATGGCAACCTGATCTAATTTAAATTACCAAAATAGAGCTTCTCCATTAATAGAACAAATTATCTTTTTTCATGACCATACATTAATTATTTTAATTATAATTACAATTTTAGTAGCATATTTAATAATAAATTTATTTTTTAATAATTACATTAATCGATTTTTATTAGAAGGTCAAATAATTGAATTAATTTGAACTATTTTACCAGCTATTACTTTAATTTTTATTGCGCTTCCGTCACTACGATTATTATATCTTTTAGATGAACTTAATAATCCTTTAATTACATTAAAATCAATTGGACATCAATGATATTGAAGATACGAATATTCAGATTTTAACAATATTGAATTTGATTCATATATAATTCAATCCAATGAAAATTTAAATAATTTTCGACTTTTAGATGTTGATAATCGAATTATTTTACCTATAAATAACCAAATTCGTATTTTAGTTACAGCTACTGATGTAATTCACTCTTGAACAATCCCATCATTAGGGGTAAAAATTGATGCTAATCCAGGTCGATTAAATCAAACTAGATTTTTTATCAATCGACCTGGAATTTATTACGGTCAATGTTCTGAAATTTGTGGGGCAAATCATAGTTTTATACCTATTGTTATTGAAAGAATTCCCATAAAAAACTTTATTAATTGAATTAATAATTATTCATTAGATGACTGAAAGCAAGTACTGGTCTCTTAA
560xCP    GGATTTGGAATAATTTCCCATATTATTTCCCAAGAAAGTGGAAAAAAGGAAACTTTTGGATGTTTAGGAATAATTTATGCTATAATAGCAATTGGATTATTAGGATTTATTGTATGAGCTCATCATATATTTACAGTAGGAATAGATATTGATACTCGAGCATATTTTACTTCAGCTACTATAATTATTGCAGTCCCAACTGGAATTAAAATTTTTAGTTGATTAGCAACTTTACATGGAACACAAATTAATTATAGTCCTTCAATATTATGAAGTCTAGGATTTATTTTTTTATTTACAGTAGGAGGATTAACAGGTGTAGTTTTAGCTAATTCTTCAATTGATATTACTCTTCATGACACTTATTATGTAGTAGCCCATTTTCATTATGTTTTATCTATAGGAGCTGTATTTGCTATTTTAGGAGGTTTTGTTCATTGATACTCTTTATTTACCGGATTATTATTAAATCCTTATTTATTAAAAATTCAATTTATTTCCATATTTATTGGTGTTAATTTAACATTTTTTCCCCAACATTTTTTAGGATTAGCTGGTATACCTCGTCGTTATTCTGATTACCCGGATAATTTTATATCATGAAATATTATTTCTTCATTTGGTTCATATATTTCATTATTTTCCATAATTTTAATTATTATTATTATTTGAGAATCAATAATTAATCAACGAATAATCCTATTTTCTTTAAATATACCATCTTCTATTGAATGATACCAAAATTTACCCCCTTCTGAACATTCGTATAATGAACTTCCTATTTTAAGAAATTTCTAATATGGCAGATTATATGTAATGGATTTAAACCCCATTTATAAAGGAATATCCTTTTTTTAGAAATGGCAACCTGATCTAATTTAAATTACCAAAATAGAGCTTCTCCATTAATAGAACAAATTATCTTTTTTCATGACCATACATTAATTATTTTAATTATAATTACAATTTTAGTAGCATATTTAATAATAAATTTATTTTTTAATAATTACATTAATCGATTTTTATTAGAAGGTCAAATAATTGAATTAATTTGAACTATTTTACCAGCTATTACTTTAATTTTTATTGCGCTTCCGTCACTACGATTATTATATCTTTTAGATGAACTTAATAATCCTTTAATTACATTAAAATCAATTGGACATCAATGATATTGAAGATACGAATATTCAGATTTTAACAATATTGAATTTGATTCATATATAATTCAATCCAATGAAAATTTAAATAATTTTCGACTTTTAGATGTTGATAATCGAATTATTTTACCTATAAATAACCAAATTCGTATTTTAGTTACAGCTACTGATGTAATTCACTCTTGAACAATCCCATCATTAGGGGTAAAAATTGATGCTAATCCAGGTCGATTAAATCAAACTAGATTTTTTATCAATCGACCTGGAATTTATTACGGTCAATGTTCTGAAATTTGTGGGGCAAATCATAGTTTTATACCTATTGTTATTGAAAGAATTCCCATAAAAAACTTTATTAATTGAATTAATAATTATTCATTAGATGACTGAAAGCAAGTACTGGTCTCTTAA
566xCP    GGATTTGGAATAATTTCCCATATTATTTCCCAAGAAAGTGGAAAAAAGGAAACTTTTGGATGTTTAGGAATAATTTATGCTATAATAGCAATTGGATTATTAGGATTTATTGTATGAGCTCATCATATATTTACAGTAGGAATAGATATTGATACTCGAGCATATTTTACTTCAGCTACTATAATTATTGCAGTCCCAACTGGAATTAAAATTTTTAGTTGATTAGCAACTTTACATGGAACACAAATTAATTATAGTCCTTCAATATTATGAAGTCTAGGATTTATTTTTTTATTTACAGTAGGAGGATTAACAGGTGTAGTTTTAGCTAATTCTTCAATTGATATTACTCTTCATGACACTTATTATGTAGTAGCCCATTTTCATTATGTTTTATCTATAGGAGCTGTATTTGCTATTTTAGGAGGTTTTGTTCATTGATACTCTTTATTTACCGGATTATTATTAAATCCTTATTTATTAAAAATTCAATTTATTTCCATATTTATTGGTGTTAATTTAACATTTTTTCCCCAACATTTTTTAGGGTTAGCTGGTATACCTCGTCGTTATTCTGATTACCCGGATAATTTTATATCATGAAATATTATTTCTTCATTTGGTTCATATATTTCATTATTTTCCATAATTTTAATTATTATTATTATTTGAGAATCAATAATTAATCAACGAATAATCCTATTTTCTTTAAATATACCATCTTCTATTGAATGATATCAAAATTTACCCCCTTCTGAACATTCATATAATGAACTTCCTATTTTAAGAAATTTCTAATATGGCAGATTATATGTAATGGATTTAAACCCCATTTATAAAGGAATATCCTTTTTTTAGAAATGGCAACCTGATCTAATTTAAATTACCAAAATAGAGCTTCTCCATTAATAGAACAAATTATCTTTTTTCATGACCATACATTAATTATTTTAATTATAATTACAATTTTAGTAGCATATTTAATAATAAATTTATTTTTTAATAATTACATTAATCGATTTTTATTAGAAGGTCAAATAATTGAATTAATTTGAACTATTTTACCAGCTATTACTTTAATTTTTATTGCGCTTCCGTCACTACGATTATTATATCTTTTAGATGAACTTAATAATCCTTTAATTACATTAAAATCAATTGGACATCAATGATATTGAAGATACGAATATTCAGATTTTAACAATATTGAATTTGATTCATATATAATTCAATCCAATGAAAATTTAAATAATTTTCGACTTTTAGATGTTGATAATCGAATTATTTTACCTATAAATAACCAAATTCGTATTTTAGTTACAGCTACTGATGTAATTCACTCTTGAACAATCCCATCATTAGGGGTAAAAATTGATGCTAATCCAGGTCGATTAAATCAAACTAGATTTTTTATCAATCGACCTGGAATTTATTACGGTCAATGTTCTGAAATTTGTGGGGCAAATCATAGTTTTATACCTATTGTTATTGAAAGAATTCCCATAAAAAACTTTATTAATTGAATTAATAATTATTCATTAGATGACTGAAAGCAAGTACTGGTCTCTTAA
Tpi 13 18 419 H 0.75
548AxMP   TGATAAGGTAAAAAAATGACTCTTTATACAATACAGTAAGAGAAATATTTGTATAATCAAATCATAGGTTCAGCCATACATATATCTCCATAGAGAAATAGGACATGGGGATTAACAGTCTTGGACACATACTTTTTTATCTATTGTTCATTAGATTGAAACTCTTATTAATATTGTATATTTCTTACATAGAAAGGACAACATGCATACATTTAGACAATTTTAATTAAGATTGCACTTTTACACAGCAAAGTTAAATTTAGTGTCTAGTATTTTCTATGAATTATCATACCACACTACCACAGGCATATAATATTCAAACTAATATGATAAAAATAAACTGATATATTTCAGGTGGCCCATGCCCTTGAATGTGGTTTAAAAGTGATTGCCTGTATAGGTGAAACTTTAGAAGAGAG
811BxMP   TGATAAGGTAAAAAAATGACTCTTTATACAATACAGTAAGAGAAATATTTGCATAATCAAATCATAGGTTCAGCCATACATATATCTCTATAGAGAAATAGGACATGGGGATTAACAGTCTTGGACACATACTTTTTTATCTATTGTTCATTAGATTGAAACTCTTATTAATATTGTATATTTCTTACATAGAAAGGACAACATGCATACATTTAGACAATTTTAATTAAGATTCCACTTTTACACAGCAAAGTTAAATTTAGTGTCTAGTATTTTTTATGAATTATCATACCACACGACCACAGGCATATAATATTCAAACTAATATGATAAAAATAAACTGATATATTTCAGGTGGCCCATGCCCTTGAATGTGGTTTAAAAGTGATTGCCTGTATAGGTGAAACTTTAGAAGAGAG
810AxMP   TGATAAGGTAAAAAAATGACTCTTTATACAATACAGTAAGAGAAATATTTGCATAATCAAATCATAGGTTCAGCCATACATATATCTCCATAGAGAAATAGGACATGGGGATTAACAGTCTTGGACACATACTTTTTTATCTATTGTTCATTAGATTGAAACTCTTATTAATATTGTATATTTCTTACATAGAAAGGACAACATGCATACATTTAGACAATTTTAATTAAGATTGCACTTTTACACAGCAAAGTTAAATTTAGTGTCTAGTATTTTCTATGAATTATCATACCACACTACCACAGGCATATAATATTCAAACTAATATGATAAAAATAAACTGATATATTTCAGGTGGCCCATGCCCTTGAATGTGGTTTAAAAGTGATTGCCTGTATAGGTGAAACTTTAGAAGAGAG
544AxMP   TGATAAGGTAAAAAAATGACTCTTTATACAATACAGTAAGAGAAATATTTGCATAATCAAATCATAGGTTCAGCCATACATATATCTCCATAGAGAAATAGGACATGGGGATTAACAGTCTTGGACACATACTTTTTTATCTATTGTTCATTAGATTGAAACTCTTATTAATATTGTATATTTCTTACATAGAAAGGACAACATGCATACATTTAGACAATTTTAATTAAGATTGCACTTTTACACAGCAAAGTTAAATTTAGTGTCTAGTATTTTCTATGAATTATCATACCACACTACCACAGGCATATAATATTCAAACTAATATGATAAAAATAAACTGATATATTTCAGGTGGCCCATGCCCTTGAATGTGGTTTAAAAGTGATTGCCTGTATAGGTGAAACTTTAGAAGAGAG
811AxMP   TGATAAGGTAAAAAAATGACTCTTTATACAATACAGTAAGAGAAATATTTGTATAATCAAATCATAGGTTCAGCCATACATATATCTCCATAGAGAAATAGGACATGGGGATTAACAGTCTTGGACACATACTTTTTTATCTATTGTTCATTAGATTGAAACTCTTATTAATATTGTATATTTCTTACATAGAAAGGACAACATGCATACATTTAGACAATTTTAATTAAGATTGCACTTTTACACAGCAAAGTTAAATTTAGTGTCTAGTATTTTCTATGAATTATCATACCACACTACCACAGGCATATAATATTCAAACTAATATGATAAAAATAAACTGATATATTTCAGGTGGCCCATGCCCTTGAATGTGGTTTAAAAGTGATTGCCTGTATAGGTGAAACTTTAGAAGAGAG
532AxMP   TGATAAGGTAAAAAAATGACTCTTTATACAATACAGTAAGAGAAATATTTGTATAATCAAATCATAGGTTCAGCCATACATATATCTCCATAGAGAAATAGGACATGGGGATTAACAGTCTTGGACACATACTTTTTTATCTATTGTTCATTAGATTGAAACTCTTATTAATATTGTATATTTCTTACATAGAAAGGACAACATGCATACATTTAGACAATTTTAATTAAGATTGCACTTTTACACAGCAAAGTTAAATTTAGTGTCTAGTATTTTCTATGAATTATCATACCACACTACCACAGGCATATAATATTCAAACTAATATGATAAAAATAAACTGATATATTTCAGGTGGCCCATGCCCTTGAATGTGGTTTAAAAGTGATTGCCTGTATAGGTGAAACTTTAGAAGAGAG
531AxMP   TGATAAGGTAAAAAAATGACTCTTTATACAATACAGTAAGAGAAATATTTGCATAATCAAATCATAGGTTCAGCCATACATATATCTCCATAGAGAAATAGGACATGGGGATTAACAGTCTTGGACACATACTTTTTTATCTATTGTTCATTAGATTGAAACTCTTATTAATATTGTATATTTCTTACATAGAAAGGACAACATGCATACATTTAGACAATTTTAATTAAGATTGCACTTTTACACAGCAAAGTTAAATTTAGTGTCTAGTATTTTCTATGAATTATCATACCACACTACCACAGGCATATAATATTCAAACTAATATGATAAAAATAAACTGATATATTTCAGGTGGCCCATGCCCTTGAATGTGGTTTAAAAGTGATTGCCTGTATAGGTGAAACTTTAGAAGAGAG
545AxMP   TGATAAGGTAAAAAAATGACTCTTTATACAATACAGTAAGAGAAATATTTGCATAATCAAATCATAGGTTCAGCCATACATATATCTCCATAGAGAAATAGGACATGGGGATTAACAGTCTTGGACACATACTTTTTTATCTATTGTTCATTAGATTGAAACTCTTATTAATATTGTATATTTCTTACATAGAAAGGACAACATGCATACATTTAGACAATTTTAATTAAGATTGCACTTTTACACAGCAAAGTTAAATTTAGTGTCTAGTATTTTCTATGAATTATCATACCACACTACCACAGGCATATAATATTCAAACTAATATGATAAAAATAAACTGATATATTTCAGGTGGCCCATGCCCTTGAATGTGGTTTAAAAGTGATTGCCTGTATAGGTGAAACTTTAGAAGAGAG
546AxMP   TGATAAGGTAAAAAAATGACTCTTTATACAATACAGTAAGAGAAATATTTGCATAATCAAATCATAGGTTCAGCCATACATATATCTCCATAGAGAAATAGGACATGGGGATTAACAGTCTTGGACACATACTTTTTTATCTATTGTTCATTAGATTGAAACTCTTATTAATATTGTATATTTCTTACATAGAAAGGACAACATGCATACATTTAGACAATTTTAATTAAGATTGCACTTTTACACAGCAAAGTTAAATTTAGTGTCTAGTATTTTCTATGAATTATCATACCACACTACCACAGGCATATAATATTCAAACTAATATGATAAAAATAAACTGATATATTTCAGGTGGCCCATGCCCTTGAATGTGGTTTAAAAGTGATTGCCTGTATAGGTGAAACTTTAGAAGAGAG
544BxMP   TGATAAGGTAAAAAAATGACTCTTTATACAATACAGTAAGAGAAATATTTGCATAATCAAATCATAGGTTCAGCCATACATATATCTCTATAGAGAAATAGGACATGAGGATTAACAGTCTTGGACACACCCTTTTTTATCTATTGTTCATTAGATTGAAACTCTTATTAATATTGTATATTTCTTACATAGAAAGGACAACATGCATACATTTAGACAATTTTAATTAAGATTCCACTTTTACACAGCAAAGTTAAATTTAGTGTCTAGTATTTTCTATGAATTATCATACCACACCACCACAGGCATATAATATTCAAACTAATATGATAAAAATAAACTGATATATTTCAGGTGGCCCATGCCCTTGAATGTGGTTTAAAAGTGATTGCCTGTATAGGTGAAACTTTAGAAGAGAG
533AxMP   TGATAAGGTAAAAAAATGACTCTTTATACAATACAGTAAGAGAAATATTTGCATAATCAAATCATAGGTTCAGCCATACATATATCTCTATAGAGAAATAGGACATGAGGATTAACAGTCTTGGACAGACCCTTTTTTATCTATTGTTCATTAGATTGAAACTCTTATTAATATTGTATATTTCTTACATAGAAAGGACAACATGCATACATTTAGACAATTTTAATTAAGATTCCACTTTTACACAGCAAAGTTAAATTTAGTGTCTAGTATTTTCTATGAATTATCATACCACACCACCACAGGCATATAATATTCAAACTAATATGATAAAAATAAACTGATATATTTCAGGTGGCCCATGCCCTTGAATGTGGTTTAAAAGTGATTGCCTGTATAGGTGAAACTTTAGAAGAGAG
532BxMP   TGATAAGGTAAAAAAATGACTCTTTATACAATACAGTAAGAGAAATATTTGCATAATCAAATCATAGGTTCAGCCATACATATATCTCTATAGAGAAATAGGACATGGGGATTAACAGTCTTGGACACATACTTTTTTATCTATTGTTCATTAGATTGAAACTCTTATTAATATTGTATATTTCTTACATAGAAAGGACAACATGCATACATTTAGACAATTTTAATTAAGATTCCACTTTTACACAGCAAAGTTAAATTTAGTGTCTAGTATTTTTTATGAATTATCATACCACACGACCACAGGCATATAATATTCAAACTAATATGATAAAAATAAACTGATATATTTCAGGTGGCCCATGCCCTTGAATGTGGTTTAAAAGTGATTGCCTGTATAGGTGAAACTTTAGAAGAGAG
547AxMP   TGATAAGGTAAAAAAATGACTCTTTATACAATACAGTAAGAGAAATATTTGCATAATCAAATCATAGGTTCAGCCATACATATATCTCCATAGAGAAATAGGACATGGGGATTAACAGTCTTGGACACATACTTTTTTATCTATTGTTCATTAGATTGAAACTCTTATTAATATTGTATATTTCTTACATAGAAAGGACAACATGCATACATTTAGACAATTTTAATTAAGATTGCACTTTTACACAGCAAAGTCAAATTTAGTGTCTAGTATTTTCTATGAATTATCATACCACACTACCACAGGCATATAATATTCAAACTAATATGATAAAAATAAACTGATATATTTCAGGTGGCCCATGCCCTTGAATGTGGTTTAAAAGTGATTGCCTGTATAGGTGAAACTTTAGAAGAGAG
809AxCP   TGATAAGGTAAAAAAATGACTCTTTATACAATAGAGTAAGAGAAATATTTGCATAATCAAATTATAGGTTCAGCCATAGATATATCTCCATAGAGAAATAGGACATGGGGATTAACAGTCTTGGACACATACTTTTTTATCTATTGTTCATTAGATTGAAACTCTTATTAATGTTGTATATTTCTTACATAGAAAGGACAACATGCATACATTTAGACAATTTTAATTAAGATTGCACTTTTACATAGCAAAGTTAAATTTAGTGTCTAGTATTTTCTATGAATTATCATACCACACCACCACAGGCATATAATATTCAAACTAATATGATAAAAATAAACTAATATATTTCAGGTGGCCCATGCCCTTGAATGTGGTTTAAAAGTGATTGCCTGTATAGGTGAAACTTTAGAAGAGAG
813AxCP   TGAAAAGGTAAAAAAATGACTTTTTATACAATAGAGTAAGAGAAATATTTGCTTAATCAAATCATAGGTTCAGCCATACATATATCTCCATAGAGAAATAGGACATGGGGATTAACAGTCTTGGACACATATTTTTTTATCTATTGTTCATTAGATTGAAACTCTTATTAATGTTGTATATTTCTTACATAGAAAGGACAACATGCATACATTTAGACAATTTTAATTAAGATTGCACTTTTACATAGCAAAGTTAAATTTAGTGTCTAGTATTTTCTATGAATTATCATACCAATTGACCACAGGCATATAATATTCAAACTAATATGATAAAAATAAACTAATATATTTCAGGTGGCCCATGCCCTTGAATGTGGTTTAAAAGTGATTGCCTGTATAGGTGAAACTTTAGAAGAAAG
813BxCP   TGAAAAGGTAAAAAAATGACTCTTTATACAATAGAGTAAGAGAAATATTTGCTTAATCAAATCATAGATTCAGCCATACATATATCTCCATAGAGAAATAGGACATGGGGATTAACAGTCTTGGACACATACTTTTTTATCTATTGTTCATTAGATTGAAACTCTTATTAATGTTGTATATTTCTTACATAGAAAGGACAACATGCATACATTTAGACAATTTTAATTAAGATTGCACTTTTACACAGCAAAGTTAAATTTAGTGTCTAGTATTTTCTATGAATTATCATACCAATTGACCACAGGCATATAATATTCAAACTAATATGATAAAAATAAACTAATATATTTCAGGTGGCCCATGCCCTTGAATGTGGTTTAAAAGTGATTGCCTGTATAGGTGAAACTTTAGAAGAAAG
559BxCP   TGAAAAGGTAAAAAAATGACTTTTTATACAATAGAGAAAGAGAAATATTTGCTTAATCAAATCATAGGTTCAGCCATACATATATCTCCATAGAGAAATAGGACATGGGGATTAACAGTCTTGGACACATATTTTTTTATCTATTGTTCATTAGATTGAAACTCTTATTAATGTTGTATATTTCTTACATAGAAAGGACAACATGCATACATTTAGACAATTTTAATTAAGATTGCACTTTTACATAGCAAAGTTAAATTTAGTGTCTAGTATTTTATATGAATTATCATACCACACCACCACAGGCATATAATATTTAAACTAATATGATAAAAATAAACTAATATATTTCAGGTGGCCCATGCCCTTGAATGTGGTTTAAAAGTGATTGCCTGTATAGGTGAAACTTTAGAAGAGAG
569BxCP   TGATAAGGTAAAAAAATGACTCTTTATACAATAGAGTAAGAGAAATATTTGCATAATCAAATCATAGGTTCAGCCATACATATATCTCCATAGAGAAATAGGACATGGGGATTAACAGTCTTGGACACATACTTTTTTATCTATTGTTCATTAGATTAAAACTCTTATTAATGTTGTATATTTCTTACATAGAAAGGACAATATGCATACATTTAGACAATTTTAATTAAGATTGCACTTTTACACAGCAAAGTTAAATTTAGTGTCTAGTATTTTCTATGAATTATCATACCACACCACCACAGGCATATAATATTCAAACTAATATGATAAAAATAAACTAATATATTTCAGGTGGCCCATGCCCTTGAATGTGGTTTAAAAGTGATTGCCTGTATAGGTGAAACTTTAGAAGAGAG
553AxCP   TGATAAGGTAAAAAAATGACTCTTTATACAATAGAGTAAGAGAAATATTTGCCTAAGCAAATCATAGGTTCAGCCATACATATATCTCCATAGAGAAATAGGACATGTGGATTAACAGTCTTGGACACATACTTTTTTATCTATTGTTCATTAGATTGAAACTCTTATTAATGTTGTATTCTTCTTACATAGAAAGGACAACATGCATACATTTAGACAATTTTAATTAAGATTGCACTTTTACACAGCAAAGTAAAATTTAGTGTCTAGTATTTTCTATGAATTATCATACCAATTGGCAACAGGCATATAATATTCAAACTAATATGATAAAAATAAACTAATATATTTCAGGTGGCCCATGCCCTTGAATGTGGTTTAAAAGTGATTGCCTGTATAGGTGAAACTTTAGAAGAGAG
552BxCP   TGATAAGGTAAAAAAATGACTCTTTATACAATAGAGTAAGAGAAATATTTGCTTAATCAAATCATAGGTTCAGCCATACATATATCTCCATAGAGAAATAGGACATGGGGATTAACAGTCTTGGACACATATTTTTTTATCTATTGTTCATTAGATTGAAACTCTTATTAATGTTGTATATTTCTTACATAGAAAGGACAACATGCATACATTTAGACAATTTTAATTAAGATTGCACTTTTACACAGCAAAGTAAAATTTAGTGTCTAGTATTTTCTATGAATTATCATACCAATTGACCACAGGCATATAATATACAAACTAATATGATAAAAATAAACTAATATATTTCAGGTGGCCCATGCCCTTGAATGTGGTTTAAAAGTGATTGCCTGTATAGGTGAAACTTTAGAAGAGAG
570AxCP   TGATAAGGTAAAAAAATGACTCTTTATACAATAGAGTAAGAGAAATATTTGCTTAATCAAATCATAGATTCAGCCATACATATATCTCCATAGAGAAATAGGACATGGGGATTAACAGTCTTGGACACATACTTTTTTATCTATTGTTCATTAGATTGAAACTCTTATTAATGTTGTATATTTCTTACATAGAAAGGACAACATGCATACATTTAGACAATTTTAATTAAGATTGCACTTTTACACAGCAAAGTTAAATTTAGTGTCTAGTATTTTCTATGAATTATCATACCAATTGACCACAGGCATATAATATTCAAACTAATATGATAAAAATAAACTAATATATTTCAGGTGGCCCATGCCCTTGAATGTGGTTTAAAAGTGATTGCCTGTATAGGTGAAACTTTAGAAGAGAG
566BxCP   TGATAAGGTAAAAAAATGACTCTTTATACAATAGAGTAAGAGAAATATTTGCCTAAGCAAATCATAGGTTCAGCCATACATATATCTCCATAGAGAAATAGGACATGGGGATTAACAGTCTTGGACACATACTTTTTTATCTATTGTTCATTAGATTGAAACTCTTATTAATGTTGTATATTTCTTACATAGAAAGGACAACATGCATACATTTAGACAATTTTAATTAAGATTGCACTTTTACATAACAAAGTTAAATTTAGTGTCTAGTATTTTATATGAATTATCATACCACACCACCACAGGCATATAATATTCAAACTAATATGATAAATATAAACTAATATATTTCAGGTGGCCCATGCCCTTGAATGTGGTTTAAAAGTGATTGCCTGTATAGGTGAAACTTTAGAAGAGAG
569AxCP   TGATAAGGTAAAAAAATGACTCTTTATACAATAGAGTAAGAGAAATATTTGCCTAAGTAAATCATAGGTTCAGCCATACATATATCTCCATAGAGAAATAGGACATGGGGATTAACAATCTTGGACACATACTTTTTTATCTATTGTTCATTAGATTGAAACTCTTATTAATGTTGTATATTTCTTACATAGAAAGGACAACATGCATACATTTAGACAATTTTAATTAAGATTGCACTTTTACACAGCAAAGTAAAATTTAGTGTCTATTATTTTCTATGAATTATCATACCAATTGACCACAGGCATATAATATTCAAACTAATATGATAAAAATAAACTAATATATTTCAGGTGGCCCATGCCCTTGAATGTGGTTTAAAAGTGATTGCCTGTATAGGTGAAACTTTAGAAGAGAG
567BxCP   TGATAAGGTAAAAAAATGACTCTTTATACAATAGAGTAAGAGAAATATTTGCCTAAGCAAATCATAGGTTCAGCCATACATATATCTCCATAGAGAAATAGGACATGGGGATTAACAGTCTTGGACACATACTTTTTTATCTATTGTTCATTAGATTGAAACTCTTATTAATGTTGTATATTTCTTACATAGAAAGGACAACATGCATACATTTAGATAATTTTAATTAAGATTGCACTTTTACACAGCAAAGTTAAATTTAGTGTCTAGTATTTTCTATGAATTATCATACCACACCACCACAGGCATATAATATTCAAACTAATATGATAAAAATAAACTAATATATTTCAGGTGGCCCATGCCCTTGAATGTGGTTTAAAAGTGATTGCCTGTATAGGTGAAACTTTAGAAGAGAG
567AxCP   TGATAAGGTAAAAAAATGACTCTTTATACAATAGAGTAAGAGAAATATTTGCCTAAGTAAATCATAGGTTCAGCCATACATATATCTCCATAGAGAAATAGGACATGGGGATTAACAGTCTTGGACACATACTTTTTTATCTATTGTTCATTAGATTGAAACTCTTATTAATGTTGTATATTTCTTACATAGAAAGGACAACATGCATACATTTAGACAATTTTAATTAAGATTGCACTTTTACACAGCAAAGTAAAATTTAGTGTCTATTATTTTCTATGAATTATCATACCAATTGACCACAGGCATATAATATTCAAACTAATATGATAAAAATAAACTAATATATTTCAGGTGGCCCATGCCCTTGAATGTGGTTTAAAAGTGATTGCCTGTATAGGTGAAACTTTAGAAGAGAG
566AxCP   TGATAAGGTAAAAAAATGACTCTTTATACAATAGAGTAAGAGAAATATTTGCATAATCAAATTATAGGTTCAGCCATAGATATATCTCCATAGAGAAATAGGACATGGGGATTAACAGTCTTGGACACATACTTTTTTATCTATTGTTCATTAGATTGAAAATCTTATTAATGTTGTATATTTCTTACATAGAAAGGACAACATACATACATTTAGACAATTTTAATTAAGATTGTACTTTTACACAGCAAAGTTAAATTTAGTGTCTAGTATTTTCTATGAATTATCATACCAATTGACCACAGGCATATAATATTCAAACTAATATGATAAAAATAAACTAATATATTTCAGGTGGCCCATGCCCTTGAATGTGGTTTAAAAGTGATTGCCTGTATAGGTGAAACTTTAGAAGAGAG
553BxCP   TGATAAGGTAAAAAAATGACTCTTTATACAATAGAGTAAGAGAAATATTTGCCTAAGCAAATCATAGGTTCAGCCATACATATATCTCCATAGAGAAATAGGACATGGGGATTAACAGTCTTGGACACATACTTTTTTATCTATTGTTCATTAGATTGAAACTCTTATTAATGTTGTATATTTCTTACATAGAAAGGACAACATGCATACATTTAGACAATTTTAATTAAGATTGCACTTTTACATAGCAAAGTTAAATTTAGTGTCTAGTATTTTATATGAATTATCATACCACACCACCACAGGCATATAATATTCAAACTAATATGATAAATATAAACTAATATATTTCAGGTGGCCCATGCCCTTGAATGTGGTTTAAAAGTGATTGCCTGTATAGGTGAAACTTTAGAAGAGAG
560AxCP   TGATAAGGTAAAAAAATGACTCTTTATACAATAGAGTAAGAGAAATATTTGCTTAATCAAATCATAGGTTCAGCCATACATATATCTCCATAGAGAAATAGGACATGGGGATTAACAGTCTTGGACACATATTTTTTTATCTATTGTTCATTAGATTGAAACTCTTATTAATGTTGTATATTTCTTACATAGAAAGGACAACATGCATACATTTAGACAATTTTAATTAAGATTGCACTTTTACATAGCAAAGTTAAATTTAGTGTCTAGTATTTTATATGAATTATCATACCAATTGACCACAGGCATATAATATTCAAACTAATATGATAAAAATAAACTAATATATTTCAGGTGGCCCATGCCCTTGAATGTGGTTTAAAAGTGATTGCCTGTATAGGTGAAACTTTAGAAGAGAG
559AxCP   TGATAAGGTAAAAAAATGACTCTTTATACAATAGAGTAAGAGAAATATTTGCCTAAGTAAATCATAGGTTCAGCCATACATATATCTCCATAGAGAAATAGGACATGGGGATTAACAGTCTTGGACACATACTTTTTTAAATATTGTTCATTAGATTGAAACTCTTATTAATGTTGTATATTTCTTACATAGAAAGGACAACATGCATACATTTAGACAATTTTAATTAAGATTGCACTTTTACACAGCAAAGTAAAATTTAGTGTCTATTATTTTCTATGAATTATCATACCAATTGACCACAGGCATATAATATTCAAACTAATATGATAAAAATAAACTAATATATTTCAGGTGGCCCATGCCCTTGAATGTGGTTTAAAAGTGATTGCCTGTATAGGTGAAACTTTAGAAGAGAG
552AxCP   TGATAAGGTAAAAAAATGACTCTTTATACAATAGAGTAAGAGAAATATTTGCATAATCAAATCATAGGTTCAGCCATACACATATCTCCATAGAGAAATAGGACATGGGGATTAACAGTCTTGGACACATACTTTTTTATCTATTGTTCATTAGATTGAAACTCTTATTAATGTTGTATATTTCTTACATAGAAAGGACAACATGCATACATTTAGACAATTTTAATTAAGATTGCACTTTTACACAGCAAAGTAAAATTTAGTGTCTAGTATTTTCTATGAATTATCATACCAATTGACCACAGGCATATAATATTCAAACTAATATGATAAAAATAAACTAATATATTTCAGGTGGCCCATGCCCTTGAATGTGGTTTAAAAGTGATTGCCTGTATAGGTGAAACTTTAGAAGAGAG
570BxCP   TGATAAGGTAAAAAAATGACTCTTTATACAATAGAGTAAGAGAAATATTTGCCTAAGCAAATCATAGGTTCAGCCATACATATATCTCCATAGAGAAATAGGACATGGGGATTAACAGTCTTGGACACATACTTTTTTATCTATTGTTCATTAGATTGAAACTCTTATTAATGTTGTATATTTCTTACATAGAAAGGACAACATGCATACATTTAGACAATTTTAATTAAGATTGCACTTTTACACAGCAAAGTTAAATTTAGTGTCTAGTATTTTCTATGAATTATCATACCACACCACCACAGGCATATAATATTCAAACTAATATGATAAAAATAAACTAATATATTTCAGGTGGCCCATGCCCTTGAATGTGGTTTAAAAGTGATTGCCTGTATAGGTGAAACTTTAGAAGAGAG
Mpi 15 12 315 H 1
547AxMP   ATGTATGTATAAAAATATTATGATATTCTCCTTGTGTCAATAATGTTTCATAATATCTTATTTATAAATAAGTACATAACAATATGGCCATAATCTGATAAGACTAATTCTATCAATAATAGGACTATTATGAATCATAACAAATCTTTTAACTAATTAAATGTAAATTCATGTTTTAAAAATTAAAAAAATAATTTGTATATGAGGGAGTTGTTACACACATCTCTACAGTTTGCTATTTTTTTTATAAATGGAATACTAAGTTTTCCACAAAAACTAAATTTTATTTCAGGACCATGCAGAACAACTTCATAA
531AxMP   ATGTATGTATAAAAATATTATGATATTCTCCTTGTGTCAATAATGTTTCATAATATCTTATTTATAAATAAGTACATAACAATATGGCCATAATCTGATAAGACTAATTCTATCAATAATAGGACTATTATGAATCATAACAAATCTTTTAACTAATTAAATGTAAATTCATGTTTTAAAAATTAAAAATTTAATTTGTATATGAGGGAGTTGTTACACACATCTCTACAGTTTGCTAATTTTTTTATAAATGGAATACTAAGTTTTCCACAAAAACTAAATTTTATTTCAGGACCATGCAGAACAACTTCATAA
548AxMP   ATGTATGTATAAAAATATTATGATATTCTCCTTGTGTCAATAATGTTTCATAATATCTTATTTATAAATAAGTATATAACAATATGGCCATAATCTGATAAGACTAATTCTATCAATAATAGGACTATTATGAATCATAACAAATCTTTTAACTAATTAAATGTAAATTCATGTTTTAAAAATTAAAAATTTAATTTGTATATGAGGGAGTTGTTACACACATCTCTACAGTTTGCTAAATTTTTTATAAATGGAATACTAAGTTTTCCACAAAAACTAAATTTTATTTCAGGACCATGCAGAACAACTTCATAA
545AxMP   ATGTATGTATAAAAATATTATGATATTCTCCTTGTGTCAATAATGTTTCATAATATCTTATTTATAAATAAGTACGTAACAATATGGCCATAATCTGATAAGACTAATTCTATCAATAATAGGACTATTATGAATCATAACAAATCTTTTAACTAATTAAATGTAAATTCATGTTTTAAAAATTAAAAATTTAATTTGTATATGAGGGAGTTGTTACACACATCTCTACAGTTTGCTAATTTTTTTATAAATGGAATACTAAGTTTTCCACAAAAACTAAATTTTATTTCAGGACCATGCAGAACAACTTCATAA
545BxMP   ATGTATGTATAAAAATATTATGATATTCTCCTTGTGTCAATAATGTTTCATAATATCTTATTTATAAATAAGTATATAACAATATGGCCATAATCTGATAAGACTAATTCTATCAATAATAGGACTATTATGAATCATAACAAATCTTTTAACTAATTAAATGTAAATTCATGTTTTAAAAATTAAAAATTTAATTTGTATATGAGGGAGTTGTTACACACATCTCTACAGTTTGCTAAATTTTTTATAAATGGAATACTAAGTTTTCCACAAAAACTAAATTTTATTTCAGGACCATGCAGAACAACTTCATAA
532BxMP   ATGTATGTATAAAAATATTATGATATTCTCCTTGTGTCAATAATGTTTCATAATATCTTATTTATAAATAAGTACATAACAATATGGCCATAATCTGATAAGACTAATTCTATCAATAATAGGACTATTATGAATCATAACAAATCTTTTAACTAATTAAATGTAAATTCATGTTTTAAAAATTAAAAATTTAATTTGTATATGAGGGAGTTGTTACACACATCTCTACAGTTTGCTAATTTTTTTATAAATGGAATACTAAGTTTTCCACAAAAACTAAATTTTATTTCAGGACCATGCAGAACAACTTCATAA
533BxMP   ATGTATGTATAAAAATATTATGATATTCTCCTTGTGTCAATAATGTTTCATAATATCTTATTTATAAATAAGTACATAACAATATGGCCATAATCTGATAAGACTAATTCTATCAATAATAGGACTATTATGAATCATAACAAATCTTTTAACTAATTAAATGTAAATTCATGTTTTAAAAATTAAAAATTTAATTTGTATATGAGGGAGTTGTTACACACATCTCTACAGTTTGCTAATTTTTTTATAAATGGAATACTAAATTTTCCACAAAAACTAAATTTTATTTCAGGACCATGCAGAACAACTCCATAA
533AxMP   ATGTATATAAAAAAATATTATGTTATTCTCCTTGTCTCAATAATGTGTCATAATATCTTATTTATAAACAAGTACATAACAATATGGCCATAATCTAATAAGACTAATTCTATGAATAATAGGACTATGATGAATCTTGACAAAGCTTTTAACTAATTAAATGTAAATTCATGTTTTTAAAAAAATAATTTTTAATTATATATAGGAGAGTTGTTACACATATCTCTACAGTTTGCAAATTTTTTTATACATAGAATACTAAGTTTTCCACAATTACTAAATTTTATTATAGGACCATGCAGAACAACTCCATAA
532AxMP   ATGTATGTATAAAAATATTATGATATTCTCCTTGTGTCAATAATGTTTCATAATATCTTATTTATAAATAAGTACATAACAATATGGCCATAATCTGATAAGACTAATTCTATCAATAATAGGACTATTATGAATCATAACAAATCTTTTAACTAATTAAATGTAAATTCATGTTTTAAAAATTAAAAATTTAATTTGTATATGAGGGAGTTGTTACACACATCTCTACAGTTTGCTAATTTTTTTATAAATGGAATACTAAATTTTCCACAAAAACTAAATTTTATTTCAGGACCATGCAGAACAACTCCATAA
546BxMP   ATGTATGTATAAAAATATTATGATATTCTCCTTGTGTCAATAATGTTTCATAATATCTTATTTATAAATAAGTACATAACAATATGGCCATAATCTGATAAGACTAATTCTATCAATAATAGGACTATTATGAATCATAACAAATCTTTTAACTAATTAAATGTAAATTCATGTTTTAAAAATTAAAAATTTAATTTGTATATGAGGGAGTTGTTACACACATCTCTACAGTTTGCTAATTTTTTTATAAATGGAATACTAAGTTTTCCACAAAAACTAAATTTTATTTCAGGACCATGCAGAACAACTTCATAA
544AxMP   ATGTATGTATAAAAATATTATGATATTCTCCTTGTGTCAATAATGTTTCATAATATCTTATTTATAAATAAGTACATAACAATATGGCCATAATCTGATAAGACTAATTCTATCAATAATAGGACTATTATGAATCATAACAAATCTTTTAACTAATTAAATGTAAATTCATGTTTTAAAAATTAAAAAAATAATTTGTATATGAGGGAGTTGTTACACACATCTCTACAGTTTGCTAATTTTTTTATAAATGGAATACTAAGTTTTCCACAAAAACTAAATTTTATTTCAGGACCATGCAGAACAACTTCATAA
811AxMP   ATGTATGTATAAAAATATTATGATATTCTCCTTGTGTCAATAATGTTTCATAATATCTTATTTATAAATAAGTACATAACAATATGGCCCTAATCTGATAAGACTAATTCTATCAATAATAGGACTATTATGAATCATAACAAATCTTTTAACTAATTAAATGTAAATTCATGTTTTAAAAATTAAAAATTTAATTTGTATATGAGGGAGTTGTTACACACATCTCTACAGTTTGCTAATTTTTTTATAAATGGAATACTAAGTTTTCCACAAAAACTAAATTTTATTTCAGGACCATGCAGAACAACTTCATAA
811BxMP   ATGTATATAAAAAAATATTATGTTATTCTCCTTGTCTCAATAATGTGTCATAATATCTTATTTATAAACAAGTACATAACAATATGGCCATAATCTAATAAGACTAATTCTATGAATAATAGGACTATGATGAATCTTGACAAAGCTTTTAACTAATTAAATGTAAATTCATGTTTTAAAAAAAATATTTTTTAATTATATATAGGAGAGTTGTTACGCATATCTCTACAGTTTGCAAATTTTTTTATACATAGAATACTAAGTTTTCCACAATTACTAAATTTTATTATAGGACCATGCAGAACAACTTCATAA
810BxMP   ATGTATATAAAAAAATATTATGTTATTCTCCTTGTCTCAATAATGTGTCATAATATCTTATTTATAAACAAGTACATAACAATATGGCCATAATCTAATAAGACTAATTCTATGAATAATAGGACTATGATGAATCTTGACAAAGCTTTTAACTAATTAAATGTAAATTCATGTTTTTAAAAAAATAATTTTTAATTATATATAGGAGAGTTGTTACACATATCTCTACAGTTTGCAAATTTTTTTATACATAGAATACTAAGTTTTCCACAATAACTAAATTTTATTATAGGACCATGCAGAACAACTTCATAA
810AxMP   ATGTATGTATAAAAATATTATGATATTCTCCTTGTGTCAATAATGTTTCATAATATCTTATTTATAAATAAGTATATAACAATATGGCCATAATCTGATAAGACTAATTCTATCAATAATAGGACTATTATGAATCATAACAAATCTTTTAACTAATTAAATGTAAATTCATGTTTTAAAAATTAAAAATTTAATTTGTATATGAGGGAGTTGTTACACACATCTCTACAGTTTGCTAATTTTTTTATAAATGGAATACTAAGTTTTCCACAAAAACTAAATTTTATTTCAGGACCATGCAGAACAACTTCATAA
553BxCP   ATGTATGTATAAAAATATTATGATATTCTCCTTGTGTCAATAATGTTTCATAATATCTTATTTATAAATAAGTACATAACAATATGGCCATAATCTGATAAGACTAATTCTATCAATAATAGGACTATTATGAATCATAACAAATCTTTTAACTAATTAAATGTAAATTCATGTTTTAAAAATTAAAAATTTAATTTGTATATGAGGGAGTTGTTACACACATCTCTACAGTTTGCTAATTTTTTTATAAATGGAATACTAAGTTTTCCACAAAAACTAAATTTTATTTCAGGACCATGCAGAACAACTTCATAA
553AxCP   TTGTATGTATAAAAATATTATGATATTCTCCTTGTGTCAATAATGTTTCATAATATCTTATTTATAAATAAGTACATAACAATATGGCCATAATCTGATAAGACTAATTCTATCAATAATAGGACTATTATGAATCATAACAAATCTTTTAACTAATTAAATGTAAATTCATGTTTTAAAAATTAAAAATTTAATTTGTATATGAGGGAGTTGTTACACACATCTCTACAGTTTGCTAATTTTCTTATAAATGGAATACTAAGTTTTCCACAAAAACTAAATTTTATTTCAGGACCATGCAGAACAACTCCATAA
560AxCP   ATGTATGTATAAAAATATTATGTTATTCTCCTTGTGTCAATAATGTTTCATAATATCTTATTTATAAACAAGTACATAACAATATGGCCATAATCTGATAAGACTATTTCTATCAATAATAGGACTATTATGAATCATAACAAATCTTTGAACTAATTAAATGTAAATTCATGTTTTAAAAATTAAAAATTTAATTTGTATATGAGAGAGTTGTTACACACAGCTCTACAGTTTGCTATTTTTTTTATAAATGGAATACTAAGTTTTCCACAATAACTAAATTTTATTTCAGGACCATGCAGAACAACTTCATAA
809BxCP   ATGTATATAAAAAAATATTATGTTATTCTCCTTGTCTCAATAATGTGTCATAATATCTTATTTATAAACAAGTACATAACAATATGGCCATAATCTAATAAGACTAATTCTATGAATAATAGGACTATGATGAATCTTGACAAAGCTTTTAACTAATTAAATGTAAATTCATGTTTTAAAAAAAATATTTTTTAATTATATATAGGAGAGTTGTTACACATATCTCTACAGTTTGCAAATTTTTTTATACATAGAATACTAAGTTTTCCACAATTACTAAATTTTATTATAGGACCATGCAGAACAACTTCATAA
566BxCP   ATGTATATAAAAAAATATTATGTTATTCTCCTTGTCTCAATAATGTGTCATAATATCTTATTTATAAACAAGTACATAACAATATGGCCATAATCTAATAAGACTAATTCTATGAATAATAGGACTATGATGAATCTTGACAAAGCTTTTAACTAATTAAATGTAAATTCATGTTTTAAAAAAAACAATTTTTAATTATATATAGGAGAGTTGTTACACATATCTCTACAGTTTGCAAATTTTTTTATACATAGAATACTAAGTTTTCCACAATTACTAAATTTTATTATAGGACCATGCAGAACAACTTCATAA
566AxCP   ATGTATGTATAAAAATATTATGATATTCTCCTTGTGTCAATAATGTTTCATAATATCTTATTTATAAATAAGAACATAACAATATGGCCATAATCTGATAAGACTAATTCTATCAATAATAGGACTATTATGAATCATAACAAATCTTTTAACTAATTAAATGTAAATTCATGTTTTAAAAATTAAAAATTTAATTTGTATATGAGGGAGTTGTTACACACATCTCTACAGTTTGCTATTTTTTTTATAAATGGAATACTAAGTTTTCCACAAAAACTAAATTTTATTTCAGGACCATGCAGAACAACTTCATAA
813AxCP   ATGTATGTATAAAAATATTATGATATTCTCCTTGTGTCAATAATGTTTCATAATATCTTATTTATAAATAAGAACATAACAATATGGCCATAATCTGATAAGACTAATTCTATCAATAATAGGACTATTATGAATCATAACAAATCTTTTAACTAATTAAATGTAAATTCATGTTTTAAAAATTAAAAATTTAATTTGTATATGAGGGAGTTGTTACACACATCTCTACAGTTTGCTATTTTTTTTATAAATGGAATACTAAGTTTTCCACAAAAACTAAATTTTATTTCAGGACCATGCAGAACAACTTCATAA
570AxCP   ATGTATGTATAAAAATATTATGTTATTCTCCTTGTGTCAATAATGTTTCATAATATCTTATTTATAAACAAGTACATAACAATATGGCCATAATCTGATAAGACTATTTCTATCAATAATAGGACTATTATGAATCATAACAAATCTTTGAACTAATTAAATGTAAATTCATGTTTTAAAAATTAAAAATTTAATTTGTATATGAGAGAGTTGTTACACACAGCTCTACAGTTTGCTAATTTTTTTATAAATGGAATACTAAGTTTTCCACAAAAACTAAATTTTATTTCAGGACCATGCAGAACAACTTCATAA
809AxCP   ATGTATGTATAAAAATATTATGTTATTCTCCTTGTGTCAATAATGTTTCATAATATCTTATTTATAAACAAGTACATAACAATATGGCCATAATCTGATAAGACTATTTCTATCAATAATAGGACTATTATGAATCATAACAAATCTTTGAACTAATTAAATGTAAATTCATGTTTTAAAAATTAAAAAAATTATTTGTATATGAGAGAGTTGTTACACACAGCTCTACAGTTTGCTAATTTTTTTATAAATGGAATACTAAGTTTTCCACAATAACTAAATTTTATTTCAGGACCATGCAGAACAACTTCATAA
560BxCP   TTGTATGTATAAAAATATTATGATATTTTCCTTGTGTCAATAATGTTTCATAATATCTTATTTATAAATAAGTACATAACAATATGGCTATAATCTGATAAGACTAATTCTATCAATAATAGGACTATTATGAATCATAACAAATCTTTTAACTAATTAAATGTAAATTCATGTTTTAAAAATTAAAAATTTAATTTGTATATGAGGGAGTTGTTACACACATCTCTACAGTTTGCTAATTTTTTTATAAATGGAATACTAAGTTTTCCACAAAAACTAAATTTTATTTCAGGACCATGCAGAACAACTTCATAA
559AxCP   ATGTATATAAAAAAATATTATGTTATTCTCCTTGTCTCAATAATGTGTCATAATATCTTATTTATAAACAAGTACATAACAATATGGCCATAATCTAATAAGACTAATTCTATGAATAATAGGACTATGATGAATCTTGACAAAGCTTTTAACTAATTAAATGTAAATTCATGTTTTAAAAAAAATAATTTTTAATTATATATAGGAGAGTTGTTACACATATCTCTACAGTTTGCAAATTTTTTTATACATAGAATACTAAGTTTTCCACAATTACTAAATTTTATTATAGGACCATGCAGAACAACTTCATAA
569AxCP   ATGTATGTATAAAAATATTATGTTATTCTCCTTGTGTCAATAATGTTTCATAATATCTTATTTATAAACAAGTACATAACAATATGGCCATAATCTGATAAGACTATTTCTATCAATAATAGGACTATTATGAATCATAACAAATCTTTGAACTAATTAAATGTAAATTCATGTTTTAAAAATTAAAAATTTAATTTGTATATGAGAGAGTTGTTACACACAGCTCTACAGTTTGCTAATTTTTTTATAAATGGAATACTAAGTTTTCCACAATAACTAAATTTTATTTCAGGACCATGCAGAACAACTTCATAA
Ci 6 6 660 H 1
MP531A    GTAAGTATATAAAATGGTGGTGCATTTTCTTTGATTTCTATAGAAAATATTTACTTAGATCTTTTGTAAAATAAATAGAATAAGTGAAAATATTTAAAAATTGTTTATTTATTTCAGTTTGAGGGTTGTTGCAAAGCTTATTCAAGACTTGAAAATCTAAAGACACACTTACGAAGTCACACCGGGGAAAAACCATACACTTGTGAATATCCCGGATGTGCGAAAGCCTTCTCCAACGCCAGTGACAGAGCTAAGCATCAGAATAGAACGCATAGTAATGAGGTAAGAGACTTATATTAAAAAAATAATGAATTAAAATATAAATGAAAATATTATAGTTAGTTGTCTTATGTTTGAAAGTGGTTGACTGCAATGGTAGTTATGGATTCGGATCCCATACCAGAGTATTTAATTTATTTCTTTGGTCTGGTTAAATATGCCTCCACTAATCGGCAGAAATAAAAAAATAGGCTTACTCATGTCTTTATTAAGCTTTCGCTCTTAATGTTGTCTTCATCTCGTGAGATGAGTGCGTGAGTGAGATGTTTTAAGGTTAAATGGAAAATAATGTGCATTAATTAAACATTTTTTCCCCCTATATTTTACTTTGGGAATGTTATCTTTATAAAATATTCCAACTTTTTCTTTTAGAAACCCTAC
MP532A    GTAAGTATATAAAATGGTGGTGCATTTTCTTTGATTTCTATAGAAAATATTTACTTAGATCTTTTGTAAAATAAATAGAATAAGTGAAAATATTTAAAAATTGTTTATTTATTTCAGTTTGAGGGTTGTTGCAAAGCTTATTCAAGACTTGAAAATCTAAAGACACACTTACGAAGTCACACCGGGGAAAAACCATACACTTGTGAATATCCCGGATGTGCGAAAGCCTTCTCCAACGCCAGTGACAGAGCTAAGCATCAGAATAGAACGCATAGTAATGAGGTAAGAGACTTATATTAAAAAAATAATGAATTAAAATATAAATGAAAATATTATAGTTAGTTGTCTTATGTTTGAAAGTGGTTGACTGCAATGGTAGTTATGGATTCGGATCCCATACCAGAGTATTTAATTTATTTCTTTGGTCTGGTTAAATATGCCTCCACTAATCGGCAGAAATAAAAAAATAGGCTTACTCATGTCTTTATTAAGCTTTCGCTCTTAATGTTGTCTTCATCTCGTGAGATGAGTGCGTGAGTGAGATGTTTTAAGGTTAAATGGAAAATAATGTGCATTAATTAAACATTTTTTCCCCCTATATTTTACTTTGGGAATGTTATCTTTATAAAATATTCCAACTTTTTCTTTTAGAAACCCTAC
MP544A    GTAAGTATATAAAATGGTGGTGCATTTTCTTTGATTTCTATAGAAAATATTTACTTAGATCTTTTGTAAAATAAATAGAATAAGTGAAAATATTTAAAAATTGTTTATTTATTTCAGTTTGAGGGTTGTTGCAAAGCTTATTCAAGACTTGAAAATCTAAAGACACACTTACGAAGTCACACCGGGGAAAAACCATACACTTGTGAATATCCCGGATGTGCGAAAGCCTTCTCCAACGCCAGTGACAGAGCTAAGCATCAGAATAGAACGCATAGTAATGAGGTAAGAGACTTATATTAAAAAAATAATGAATTAAAATATAAATGAAAATATTATAGTTAGTTGTCTTATGTTTGAAAGTGGTTGACTGCAATGGTAGTTATGGATTCGGATCCCATACCAGAGTATTTAATTTATTTCTTTGGTCTGGTTAAATATGCCTCCACTAATCGGCAGAAATAAAAAAATAGGCTTACTCATGTCTTTATTAAGCTTTCGCTCTTAATGTTGTCTTCATCTCGTGAGATGAGTGCGTGAGTGAGATGTTTTAAGGTTAAATGGAAAATAATGTGCATTAATTAAACATTTTTTCCCCCTATATTTTACTTTGGGAATGTTATCTTTATAAAATATTCCAACTTTTTCTTTTAGAAACCCTAC
MP548A    GTAAGTATATAAATTGGTGGTGACTTTTCTTTGATTTTTATAGAAAATATTTACTTAGAGCTTTTGTAAAAAAAATAGAATAAGTGAAAATATTTAAAAATTATTTATTTATTTCAGTTTGAGGGTTGTTGCAAAGCGTATTCAAGGCTTGAAAATCTAAAGACTCACTTACGAAGTCACACCGGGGAAAAACCATACACTTGTGAATATCCCGGATGTGCGAAAGCCTTCTCCAACGCCAGTGACAGAGCTAAGCATCAGAATAGAACGCATAGTAATGAGGTAAGAGATTTATATTAAAAAAATAATGAATTAAAATATATATGAAAATATTATAGTTAGTTGTCTTATGTTTGAAAGTGGTTGACTGCCATGGTAGTTATGGATTCGGATCCCATACGAGAGTATTTAATTTATTTCTTTGGTCTGGTTTAATATGCCTCCACTAATCGGCAGAAATAAAAAAATAGGCTTACTCATGTCTTTATTAAGCTTTCGCTCTTAATGTTGTCTTCATCTCGTGAGATGAGTGCGTGAGTGAGATGTTTTAAGGTTAAATGGAAAATAATGTGCATTAATTAAACATTTTTTCCCCCTATATTTTACTTTGGGAATGTTATCTTTATAAAATATTCCAACTTTTTCTTTTAGAAACCCTAC
MP810A    GTAAGTATATAAAATGGTGGTGCATTTTCTTTGATTTCTATAGAAAATATTTACTTAGATCTTTTGTAAAATAAATAGAATAAGTGAAAATATTTAAAAATTGTTTATTTATTTCAGTTTGAGGGTTGTTGCAAAGCTTATTCAAGACTTGAAAATCTAAAGACACACTTACGAAGTCACACCGGGGAAAAACCATACACTTGTGAATATCCCGGATGTGCGAAAGCCTTCTCCAACGCCAGTGACAGAGCTAAGCATCAGAATAGAACGCATAGTAATGAGGTAAGAGACTTATATTAAAAAAATAATGAATTAAAATATAAATGAAAATATTATAGTTAGTTGTCTTATGTTTGAAAGTGGTTGACTGCAATGGTAGTTATGGATTCGGATCCCATACCAGAGTATTTAATTTATTTCTTTGGTCTGGTTAAATATGCCTCCACTAATCGGCAGAAATAAAAAAATAGGCTTACTCATGTCTTTATTAAGCTTTCGCTCTTAATGTTGTCTTCATCTCGTGAGATGAGTGCGTGAGTGAGATGTTTTAAGGTTAAATGGAAAATAATGTGCATTAATTAAACATTTTTTCCCCCTATATTTTACTTTGGGAATGTTATCTTTATAAAATATTCCAACTTTTTCTTTTAGAAACCCTAC
MP811A    GTAAGTATATAAATTGGTGGTGACTTTTCTTTGATTTTTATAGAAAATATTTACTTAGATCTTTTGTAAAAAAAATAGAATAAGTGAAAATATTTGAAAATTATTTATTTATTTCAGTTTGGGGGTTGTTGCAAAGCGTATTCAAGGCTTGAAAATCTAAAGACTCACTTACGAAGTCACACCGGAGAAAAACCATACACTTGTGAATATCCCGGATGTGCGAAAGCCTTCTCCAACGCCAGTGACAGAGCTAAGCATCAGAATAGAACGCATAGTAATGAGGTAAGAGACTTATATTAAAAAAATAATGAATTAAAATATATATGAAAATATTATAGTTAGTTGTCTTATGTTTGAAAGTGGTTGACTGCAATGGTAGTTATGGATTCGGATCCCATACCAGAGTATTTAATTTATTTCTTTGGTCTGGTTAAATATGCCTCCACTAATCGGCAGAAATAAAAAAATAGGCTTACTCATGTCTTTATTAAGCTTTCGCTCTTAATGTTGTCTTCATCTCGTGAGATGAGTGCGTGAGTGAGATGTTTTAAGGTTAAATGGAAAATAATGTGCATTAATTAAACATTTTTTCCCCCTATATTTTACTTTGGGAATGTTATCTTTATAAAATATTCCAACTTTTTCTTTTAGAAACCCTAC
CP552A    GTAAGTATATAAAATGGTGGTGCATTTTCTTTGATTTCTATAGAAAATATTTACTTAGATCTTTTGTAAAATAAATAGAATAAGTGAAAATATTTGAAAATTGTTTATTTATTTCAGTTTGAGGGTTGTTGCAAAGCGTATTCAAGGCTTGAAAATCTAAAGACACACTTACGAAGTCACACCGGGGAAAAACCATACACTTGTGAATATCCCGGATGTGCGAAAGCCTTCTCCAACGCCAGTGACAGAGCTAAGCATCAGAATAGAACGCATAGTAATGAGGTAAGAGACTTATATTAAAAAAATAATGAATTAAAATATATATGAAAATATTATAGTTAGTTGTCTTATGTTTGAAAGTGGTTGACTGCCATGGTAGTTATGGATTCGGATCCCATACGAGAGTATTTAATTTATTTTTTTGGTCTGGTTAAATAGCACTCCACTAATCGGCAGAAATAAAAAAATAGGCTTACTCATGTCTTTATTAAGCTTTCGCTCTCAATGTTGTTTTCATCTCGTGAGATGAGTGCGTGAGTGAGATGTTTTAAGGTTAAATGGAAAATAATGTGCATTAATTAAACATCTTATCCCCATACATTTTACTTTGGGAATGTTATTTTTATTAAATATTCTTACTTTTTCTTTCAGAAACCCTAT
CP553B    GTAAGTATATAAAAGGGTGGTGCATTTTCTTTGATTTCTGTAGAAAATATTTACTTAGATCTTTTGTAAAATAAATAGAATAAGTGAAAATATTTAAAAATTGCTTACTTATTTCAGTTTGAGGGTTGTTGCAAAGCTTATTCAAGGCTTGAAAATCTAAAGACTCACTTACGAAGACACACCGGGGAAAAACCATACACTTGTGAATATCCCGGATGTGCGAAAGCCTTCTCCAACGCCAGTGACAGAGCTAAGCATCAGAATAGAACGCATAGTAATGAGGTAAGAGACTTATATTAAAAAAATAATGAATTAAAATATATATGAAAATATTATAGTTAGTTGTCTTATGTTTGAAAGTGGTTGACTGCCATGGTAGTTATGGATTCGGATCCCATACGAGAGTATTTAATTTATTTCTTTGGTCTGGTTTAATATGCCTCCACTAATCGGCAGAAATAAAAAAATAGGCTTACTCATGTCTTTATTAAGCTTTCGCTCTTAATGTTGTCTTCATCTCGTGAGATGAGTGCGTGAGTGAGATGTTTTAAGGTTAAATGGAAAATAATGTGCATTAATTAAACATTTTTTCCCCCTATATTTTACTTTGGGAATGTTATCTTTATAAAATATTCCAACTTTTTCTTTTAGAAACCCTAC
CP560A    GTAAGTATATAAAATGATGGTGCATTTTCTTTGATTTCTATAGAAAATATTTACTTAGATTTTTTGTAAAATAAATAGAATAAGTGAAAATAGTCAAAAATTATTTATTTATTTCAGTTTGAGGGTTGTTGCAAAGCGTATTCAAGGCTTGAAAATCTAAAGACTCACTTACGAAGTCACACCGGGGAAAAACCATACACTTGTGAATATCCCGGATGTGCGAAAGCCTTCTCCAACGCCAGTGACAGAGCTAAGCATCAAAATAGAACGCATAGTAATGAGGTAAGAGACTTATATTAAAAAAATAATGAATTAAAATATATATGAAAATATTATAGTTAGTTGTCTTATGTTTGAAAGTGGTTGACTGCCATGGTAGTTATGGATTCGGATCCCATACGAGAGTATTTAATTTATTTTTTTGGTCTGGTTAAATAGCACTCCACTAATCGGCAGAAATAAAAAAATAGGCTTACTCATGTCTTTATTAAGCTTTCGCTCTCAATGTTGTTTTCATCTCGTGAGATGAGTGCGTGAGTGAGATGTTTTAAGGTTAAATGGAAAATAATGTGCATTAATTAAACATTTTTTCCCCATACATTTTACCTTGGGAATGTTATTTTTATAAAATATTCTTACTTTTTTTTTCAGAAACCCTAT
CP566A    GTAAGTATATAAAATGGTGGTGCATTTTCTTTGATTTCTATAGAAAATATTTACTTAGATCTTTTGTAAAATAAATAGAATAAGTGAAAATATTTAAAAATTGCTTACTTATTTCAGTTTGAGGGTTGTTGCAAAGCGTATTCAAGGCTTGAAAATCTAAAGACTCACTTACGAAGTCACACCGGGGAAAAACCATACACTTGTGAATATCCCGGATGTGCGAAAGCCTTCTCCAACGCCAGTGACAGAGCTAAGCATCAGAATAGAACGCATAGTAATGAGGTAAGAGACTTATATTAAAAAAATAATGAATTAAAATATATATGAAAATATTATAGTTAGTTGTCTTATGTTTGAAAGTGGTTGACTGCCATGGTAGTTATGGATTCGGATCCCATACGAGAGTATTTAATTTATTTTTTTGGTCTGGTTAAATAGCACTCCACTAATCGGCAGAAATAAAAAAATAGGCTTACTCATGTCTTTATTAAGCTTTCGCTCTCAATGTTGTTTTCATCTCGTGAGATGAGTGCGTGAGTGAGATGTTTTAAGGTTAAATGGAAAATAATGTGCATTAATTAAACATTTTTTCCCCATACATTTTACCTTGGGAATGTTATTTTTATAAAATATTCTTACTTTTTTTTTCAGAAACCCTAT
CP570A    GTAAGTATATAAAACGGTGGTGCATTTTCTTTGATTTCTATAGAAAATATTTACTTAGATCTTTTGTAAAATAAATAGAATAAGTGAAAATATTTAAAAATTGCTTACTTATTTCAGTTTGAGGGTTGTTGCAAAGCGTATTCAAGGCTTGAAAATCTAAAGACTCACTTACGAAGTCACACCGGGGAAAAACCATACACTTGTGAATATCCCGGATGTGCGAAAGCCTTCTCCAACGCCAGTGACAGAGCTAAGCATCAGAATAGAACGCATAGTAATGAGGTAAGAGACTTATATTAAAAAAATAATGAATTAAAATATATATGAAAATATTATAGTTAGTTGTCTTATGTTTGAAAGTGGTTGACTGCCATGGTAGTTATGGATTCGGATCCCATACGAGAGTATTTAATTTATTTTTTTGGTCTGGTTAAATAGCACTCCACTAATCGGCAGAAATAAAAAAATAGGCTTACTCATGTCTTTATTAAGCTTTCGCTCTCAATGTGGTTTTCATCTCGTGAGATGAGTGCGTGAGTGAGATGTTTTAAGGTTAAATGGAAAATAATGTGCATTAATTAAACATTTTTTCCCCATACATTTTACCTTGGGAATGTTATTTTTATAAAATATTCTTACTTTTTTTTTCAGAAACCCTAT
CP570B    GTAAGTATATAAAACGGTGGTGCATTTTCTTTGATTTCTATAGAAAATATTTACTTAGATCTTTTGTAAAATAAATAGAATAAGTGAAAATATTTAAAAGTTGCTTACTCATTTCAGTTTGAGGGTTGTTGCAAAGCGTATTCAAGGCTTGAAAATCTAAAGACTCACTTACGAAGTCACACCGGGGAAAAACCATACACTTGTGAATATCCCGGATGTGCGAAAGCCTTCTCCAACGCCAGTGACAGAGCTAAGCATCAGAATAGAACGCATAGTAATGAGGTAAGAGACTTATATTAAAAAAATAATGAATTAAAATATATATGAAAATATTATAGTTAGTTGTCTTATGTTTGAAAGTGGTTGACTGCCATGGTAGTTATGGATTCGGATCCCATACGAGAGTATCTAATTTATTTTTTTGGTCTGGTTAAATAGCACTCCACTAATCGGCAGAAATAAAAAAATAGGCTTACTCATGTCTTTATTAAGCTTTCGCTCTCAATGTGGTTTTCATCTCGTGAGATGAGTGCGTGAGTGAGATGTTTTAAGGTTAAATGGAAAATAATGTGCATTAATTAAACATTTTTTCCCCATACATTTTACCTTGGGAATGTTATTCTTATAAAATATTCTTACTTTTTTTTTCAGAAACCCTAT
