# Supplementary material for: Polyphyly and gene flow between non-sibling Heliconius species
Source: BMC Biol. 2006 Apr 21;4:11. doi: 10.1186/1741-7007-4-11 (PMC1481601; doi:10.1186/1741-7007-4-11)
Supplement: Additional File 2 — Complete alignment data. Aligned sequences for phylogenetic analysis and IM analysis. [file 1741-7007-4-11-S2.zip › IMcydmel_red1.dat]

cydno melpomene reduced data 1
melp cydno
4
CO 10 10 1571 H 0.25
810xMP    GGATTTGGAATAATTTCTCATATTATTTCTCAAGAAAGTGGAAAAAAGGAAACTTTTGGATGTTTAGGAATAATTTATGCTATAATAGCAATTGGATTGCTAGGATTTATTGTATGAGCTCATCATATATTTACAGTAGGAATAGATATTGATACTCGAGCATATTTTACTTCAGCTACTATAATCATTGCAGTTCCAACTGGAATTAAAATTTTTAGTTGATTGGCAACTTTACATGGAACACAAATTAATTATAGTCCTTCAATATTATGAAGTTTAGGATTTATTTTCTTATTCACAGTAGGAGGATTAACAGGTGTAGTTTTAGCTAATTCCTCAATTGATATTACTCTTCATGATACTTATTATGTAGTAGCCCATTTTCATTATGTTTTATCTATAGGAGCTGTATTCGCTATTCTAGGAGGTTTTGTTCATTGATATTCCCTATTTACCGGATTATTATTAAATCCCTATTTATTAAAAATTCAATTTATTTCCATATTTATTGGTGTTAATTTAACATTTTTTCCTCAACATTTTTTAGGATTAGCTGGTATACCCCGTCGTTATTCTGATTATCCAGATAATTTTATATCATGAAATATTATTTCTTCATTTGGTTCATATATTTCATTATTTTCCATAATTTTAATTATTATTATTATTTGAGAATCAATAATTAACCAACGAATAATTCTATTTTCATTAAATATACCATCCTCTATTGAATGATATCAAAATTTACCTCCTTCTGAACATTCTTATAATGAACTTCCTATTTTAAGAAATTTCTAATATGGCAGATTATATGTAATGGATTTAAACCCCATTTATAAAGGAATATCCTTTTTTTAGAAATGGCAACCTGATCTAATTTAAATTATCAAAATAGAGCTTCCCCATTAATAGAACAAATTATTTTTTTCCATGACCATACATTAATTATTTTAATTATAATTACAATTTTAGTAGCATATTTAATAATAAATTTATTTTTCAATAATTATATTAATCGATTTTTATTAGAAAGTCAAATAATTGAATTAATTTGAACTATTTTACCAGCTATTACTTTAATTTTTATTGCACTTCCATCATTACGATTATTATATCTTTTAGATGAACTTAATAATCCTTTAATTACATTAAAATCAATTGGACATCAATGATATTGAAGATATGAATATTCTGATTTTAATAATATTGAATTTGATTCATATATAATTCAATCTAATGAAAATTTAAATAATTTTCGACTTTTAGATGTTGATAATCGTATTATTTTACCTATAAATAATCAAATTCGTATTTTAGTTACAGCTACAGACGTAATTCACTCGTGAACAATTCCGTCATTAGGAGTAAAAATTGACGCTAATCCAGGACGATTAAATCAAACTAGATTTTTTATTAATCGTCCTGGAATTTATTATGGTCAATGTTCTGAAATTTGTGGAGCAAATCATAGTTTTATACCTATTGTTATTGAAAGAATCCCTATAAAAAACTTTATTAATTGAATTAATAATTATTCATTAGATGACTGAAAGCAAGTACTGGTCTCTTAA
544xMP    GGATTTGGAATAATTTCTCATATTATTTCTCAAGAAAGTGGAAAAAAGGAAACTTTTGGATGTTTAGGAATAATTTATGCTATAATAGCAATTGGATTGCTAGGATTTATTGTATGAGCTCATCATATATTTACAGTAGGAATAGATATTGATACTCGAGCATATTTTACTTCAGCTACTATAATCATTGCAGTTCCAACTGGAATTAAAATTTTTAGTTGATTGGCAACTTTACATGGAACACAAATTAATTATAGTCCTTCAATATTATGAAGTTTAGGATTTATTTTCTTATTCACAGTAGGAGGATTAACAGGTGTAGTTTTAGCTAATTCCTCAATTGATATTACTCTTCATGATACTTATTATGTAGTAGCCCATTTTCATTATGTTTTATCTATAGGAGCTGTATTCGCTATTCTAGGAGGTTTTGTTCATTGATATTCCCTATTTACCGGATTATTATTAAATCCCTATTTATTAAAAATTCAATTTATTTCCATATTTATTGGTGTTAATTTAACATTTTTTCCTCAACATTTTTTAGGATTAGCTGGTATACCCCGTCGTTATTCTGATTATCCAGATAATTTTATATCATGAAATATTATTTCTTCATTTGGTTCATATATTTCATTATTTTCCATAATTTTAATTATTATTATTATTTGAGAATCAATAATTAACCAACGAATAATTCTATTTTCATTAAATATACCATCCTCTATTGAATGATATCAAAATTTACCTCCTTCTGAACATTCTTATAATGAACTTCCTATTTTAAGAAATTTCTAATATGGCAGATTATATGTAATGGATTTAAACCCCATTTATAAAGGAATATCCTTTTTTTAGAAATGGCAACCTGATCTAATTTAAATTATCAAAATAGAGCTTCCCCATTAATAGAACAAATTATTTTTTTCCATGACCATACATTAATTATTTTAATTATAATTACAATTTTAGTAGCATATTTAATAATAAATTTATTTTTCAATAATTATATTAATCGATTTTTATTAGAAAGTCAAATAATTGAATTAATTTGAACTATTTTACCAGCTATTACTTTAATTTTTATTGCACTTCCATCATTACGATTATTATATCTTTTAGATGAACTTAATAATCCTTTAATTACATTAAAATCAATTGGACATCAATGATATTGAAGATATGAATATTCTGATTTTAATAATATTGAATTTGATTCATATATAATTCAATCTAATGAAAATTTAAATAATTTTCGACTTTTAGATGTTGATAATCGTATTATTTTACCTATAAATAATCAAATTCGTATTTTAGTTACAGCTACAGACGTAATTCACTCGTGAACAATTCCGTCATTAGGAGTAAAAATTGACGCTAATCCAGGACGATTAAATCAAACTAGATTTTTTATTAATCGTCCTGGAATTTATTATGGTCAATGTTCTGAAATTTGTGGAGCAAATCATAGTTTTATACCTATTGTTATTGAAAGAATCCCTATAAAAAACTTTATTAATTGAATTAATAATTATTCATTAGATGACTGAAAGCAAGTACTGGTCTCTTAA
533xMP    GGATTTGGAATAATTTCTCATATTATTTCTCAAGAAAGTGGAAAAAAGGAAACTTTTGGATGTTTAGGAATAATTTATGCTATAATAGCAATTGGATTGCTAGGATTTATTGTATGAGCTCATCATATATTTACAGTAGGAATAGATATTGATACTCGAGCATATTTTACTTCAGCTACTATAATCATTGCAGTTCCAACTGGAATTAAAATTTTTAGTTGATTGGCAACTTTACATGGAACACAAATTAATTATAGTCCTTCAATATTATGAAGTTTAGGATTTATTTTCTTATTCACAGTAGGAGGATTAACAGGTGTAGTTTTAGCTAATTCCTCAATTGATATTACTCTTCATGATACTTATTATGTAGTAGCCCATTTTCATTATGTTTTATCTATAGGAGCTGTATTCGCTATTCTAGGAGGTTTTGTTCATTGATATTCCCTATTTACCGGATTATTATTAAATCCCTATTTATTAAAAATTCAATTTATTTCCATATTTATTGGTGTTAATTTAACATTTTTTCCTCAACATTTTTTAGGATTAGCTGGTATACCCCGTCGTTATTCTGATTATCCAGATAATTTTATATCATGAAATATTATTTCTTCATTTGGTTCATATATTTCATTATTTTCCATAATTTTAATTATTATTATTATTTGAGAATCAATAATTAACCAACGAATAATTCTATTTTCATTAAATATACCATCCTCTATTGAATGATATCAAAATTTACCTCCTTCTGAACATTCTTATAATGAACTTCCTATTTTAAGAAATTTCTAATATGGCAGATTATATGTAATGGATTTAAACCCCATTTATAAAGGAATATCCTTTTTTTAGAAATGGCAACCTGATCTAATTTAAATTATCAAAATAGAGCTTCCCCATTAATAGAACAAATTATTTTTTTCCATGACCATACATTAATTATTTTAATTATAATTACAATTTTAGTAGCATATTTAATAATAAATTTATTTTTCAATAATTATATTAATCGATTTTTATTAGAAAGTCAAATAATTGAATTAATTTGAACTATTTTACCAGCTATTACTTTAATTTTTATTGCACTTCCATCATTACGATTATTATATCTTTTAGATGAACTTAATAATCCTTTAATTACATTAAAATCAATTGGACATCAATGATATTGAAGATATGAATATTCTGATTTTAATAATATTGAATTTGATTCATATATAATTCAATCTAATGAAAATTTAAATAATTTTCGACTTTTAGATGTTGATAATCGTATTATTTTACCTATAAATAATCAAATTCGTATTTTAGTTACAGCTACAGACGTAATTCACTCGTGAACAATTCCGTCATTAGGAGTAAAAATTGACGCTAATCCAGGACGATTAAATCAAACTAGATTTTTTATTAATCGTCCTGGAATTTATTATGGTCAATGTTCTGAAATTTGTGGAGCAAATCATAGTTTTATACCTATTGTTATTGAAAGAATCCCTATAAAAAACTTTATTAATTGAATTAATAATTATTCATTAGATGACTGAAAGCAAGTACTGGTCTCTTAA
547xMP    GGATTTGGAATAATTTCTCATATTATTTCTCAAGAAAGTGGAAAAAAGGAAACTTTTGGATGTTTAGGAATAATTTATGCTATAATAGCAATTGGATTGCTAGGATTTATTGTATGAGCTCATCATATATTTACAGTAGGAATAGATATTGATACTCGAGCATATTTTACTTCAGCTACTATAATCATTGCAGTTCCAACTGGAATTAAAATTTTTAGTTGATTGGCAACTTTACATGGAACACAAATTAATTATAGTCCTTCAATATTATGAAGTTTAGGATTTATTTTCTTATTCACAGTAGGAGGATTAACAGGTGTAGTTTTAGCTAATTCCTCAATTGATATTACTCTTCATGATACTTATTATGTAGTAGCCCATTTTCATTATGTTTTATCTATAGGAGCTGTATTCGCTATTCTAGGAGGTTTTGTTCATTGATATTCCCTATTTACCGGATTATTATTAAATCCCTATTTATTAAAAATTCAATTTATTTCCATATTTATTGGTGTTAATTTAACATTTTTTCCTCAACATTTTTTAGGATTAGCTGGCATACCCCGTCGTTATTCTGATTATCCAGATAATTTTATATCATGAAATATTATTTCTTCATTTGGTTCATATATTTCATTATTTTCCATAATTTTAATTATTATTATTATTTGAGAATCAATAATTAACCAACGAATAATTCTATTTTCATTAAATATACCATCCTCTATTGAATGATATCAAAATTTACCTCCTTCTGAACATTCTTATAATGAACTTCCTATTTTAAGAAATTTCTAATATGGCAGATTATATGTAATGGATTTAAACCCCATTTATAAAGGAATATCCTTTTTTTAGAAATGGCAACCTGATCTAATTTAAATTATCAAAATAGAGCTTCTCCATTAATAGAACAAATTATTTTTTTCCATGACCATACATTAATTATTTTAATTATAATTACAATTTTAGTAGCATATTTAATAATAAATTTATTTTTCAATAATTATATTAATCGATTTTTATTAGAAAGTCAAATAATTGAATTAATTTGAACTATTTTACCAGCTATTACTTTAATTTTTATTGCACTTCCATCATTACGATTATTATATCTTTTAGATGAACTTAATAATCCTTTAATTACATTAAAATCAATTGGACACCAATGATATTGAAGATATGAATATTCTGATTTTAATAATATTGAATTTGATTCATATATAATTCAATCTAATGAAAATTTAAATAATTTTCGACTTTTAGATGTTGATAATCGTATTATTTTACCTATAAATAATCAAATTCGTATTTTAGTTACAGCTACAGACGTAATTCACTCGTGAACAATTCCGTCATTAGGAGTAAAAATTGACGCTAATCCAGGACGATTAAATCAAACTAGATTTTTTATTAATCGTCCTGGAATTTATTATGGTCAATGTTCTGAAATTTGTGGAGCAAATCATAGTTTTATACCTATTGTTATTGAAAGAATCCCTATAAAAAACTTTATTAATTGAATTAATAATTATTCATTAGATGACTGAAAGCAAGTACTGGTCTCTTAA
532nxMP   GGATTTGGAATAATTTCTCATATTATTTCTCAAGAAAGTGGAAAAAAGGAAACTTTTGGATGTTTAGGAATAATTTATGCTATAATAGCAATTGGATTGCTAGGATTTATTGTATGAGCTCATCATATATTTACAGTAGGAATAGATATTGATACTCGAGCATATTTTACTTCAGCTACTATAATCATTGCAGTTCCAACTGGAATTAAAATTTTTAGTTGATTGGCAACTTTACATGGAACACAAATTAATTATAGTCCTTCAATATTATGAAGTTTAGGATTTATTTTCTTATTCACAGTAGGAGGATTAACAGGTGTAGTTTTAGCTAATTCCTCAATTGATATTACTCTTCATGATACTTATTATGTAGTAGCCCATTTTCATTATGTTTTATCTATAGGAGCTGTATTCGCTATTCTAGGAGGTTTTGTTCATTGATATTCCCTATTTACCGGATTATTATTAAATCCCTATTTATTAAAAATTCAATTTATTTCCATATTTATTGGTGTTAATTTAACATTTTTTCCTCAACATTTTTTAGGATTAGCTGGTATACCCCGTCGTTATTCTGATTATCCAGATAATTTTATATCATGAAATATTATTTCTTCATTTGGTTCATATATTTCATTATTTTCCATAATTTTAATTATTATTATTATTTGAGAATCAATAATTAACCAACGAATAATTCTATTTTCATTAAATATACCATCCTCTATTGAATGATATCAAAATTTACCTCCTTCTGAACATTCTTATAATGAACTTCCTATTTTAAGAAATTTCTAATATGGCAGATTATATGTAATGGATTTAAACCCCATTTATAAAGGAATATCCTTTTTTTAGAAATGGCAACCTGATCTAATTTAAATTATCAAAATAGAGCTTCCCCATTAATAGAACAAATTATTTTTTTCCATGACCATACATTAATTATTTTAATTATAATTACAATTTTAGTAGCATATTTAATAATAAATTTATTTTTCAATAATTATATTAATCGATTTTTATTAGAAAGTCAAATAATTGAATTAATTTGAACTATTTTACCAGCTATTACTTTAATTTTTATTGCACTTCCATCATTACGATTATTATATCTTTTAGATGAACTTAATAATCCTTTAATTACATTAAAATCAATTGGACATCAATGATATTGAAGATATGAATATTCTGATTTTAATAATATTGAATTTGATTCATATATAATTCAATCTAATGAAAATTTAAATAATTTTCGACTTTTAGATGTTGATAATCGTATTATTTTACCTATAAATAATCAAATTCGTATTTTAGTTACAGCTACAGACGTAATTCACTCGTGAACAATTCCGTCATTAGGAGTAAAAATTGACGCTAATCCAGGACGATTAAATCAAACTAGATTTTTTATTAATCGTCCTGGAATTTATTATGGTCAATGTTCTGAAATTTGTGGAGCAAATCATAGTTTTATACCTATTGTTATTGAAAGAATCCCTATAAAAAACTTTATTAATTGAATTAATAATTATTCATTAGATGACTGAAAGCAAGTACTGGTCTCTTAA
545nxMP   GGATTTGGAATAATTTCTCATATTATTTCTCAAGAAAGTGGAAAAAAGGAAACTTTTGGATGTTTAGGAATAATTTATGCTATAATAGCAATTGGATTACTAGGATTTATTGTATGAGCTCATCATATATTTACAGTAGGAATAGATATTGATACTCGAGCATATTTTACTTCAGCTACTATAATCATTGCAGTTCCAACTGGAATTAAAATTTTTAGTTGATTGGCAACTTTACATGGAACACAAATTAATTATAGTCCTTCAATATTATGAAGTTTAGGATTTATTTTCTTATTCACAGTAGGAGGATTAACAGGTGTAGTTTTAGCTAATTCCTCAATTGATATTACTCTTCATGATACTTATTATGTAGTAGCCCATTTTCATTATGTTTTATCTATAGGAGCTGTATTCGCTATTCTAGGAGGTTTTGTTCATTGATATTCCCTATTTACCGGATTATTATTAAATCCCTATTTATTAAAAATTCAATTTATTTCCATATTTATTGGTGTTAATTTAACATTTTTTCCTCAACATTTTTTAGGATTAGCTGGCATACCCCGTCGTTATTCTGATTATCCAGATAATTTTATATCATGAAATATTATTTCTTCATTTGGTTCATATATTTCATTATTTTCCATAATTTTAATTATTATTATTATTTGAGAATCAATAATTAACCAACGAATAATTCTATTTTCATTAAATATACCATCCTCTATTGAATGATATCAAAATTTACCTCCTTCTGAACATTCTTATAATGAACTTCCTATTTTAAGAAATTTCTAATATGGCAGATTATATGTAATGGATTTAAACCCCATTTATAAAGGAATATCCTTTTTTTAGAAATGGCAACCTGATCTAATTTAAATTATCAAAATAGAGCTTCTCCATTAATAGAACAAATTATTTTTTTCCATGACCATACATTAATTATTTTAATTATAATTACAATTTTAGTAGCATATTTAATAATAAATTTATTTTTCAATAATTATATTAATCGATTTTTATTAGAAAGTCAAATAATTGAATTAATTTGAACTATTTTACCAGCTATTACTTTAATTTTTATTGCACTTCCATCATTACGATTATTATATCTTTTAGATGAACTTAATAATCCTTTAATTACATTAAAATCAATTGGACATCAATGATATTGAAGATATGAATATTCTGATTTTAATAATATTGAATTTGATTCATATATAATTCAATCTAATGAAAATTTAAATAATTTTCGACTTTTAGATGTTGATAATCGTATTATTTTACCTATAAATAATCAAATTCGTATTTTAGTTACAGCTACAGACGTAATTCACTCGTGAACAATTCCGTCATTAGGAGTAAAAATTGACGCTAATCCAGGACGATTAAATCAAACTAGATTTTTTATTAATCGTCCTGGAATTTATTATGGTCAATGTTCTGAAATTTGTGGAGCAAATCATAGTTTTATACCTATTGTTATTGAAAGAATCCCTATAAAAAACTTTATTAATTGAATTAATAATTATTCATTAGATGACTGAAAGCAAGTACTGGTCTCTTAA
546xMP    GGATTTGGAATAATTTCTCATATTATTTCTCAAGAAAGTGGAAAAAAGGAAACTTTTGGATGTTTAGGAATAATTTATGCTATAATAGCAATTGGATTGCTAGGATTTATTGTATGAGCTCATCATATATTTACAGTAGGAATAGATATTGATACTCGAGCATATTTTACTTCAGCTACTATAATCATTGCAGTTCCAACTGGAATTAAAATTTTTAGTTGATTGGCAACTTTACATGGAACACAAATTAATTATAGTCCTTCAATATTATGAAGTTTAGGATTTATTTTCTTATTCACAGTAGGAGGATTAACAGGTGTAGTTTTAGCTAATTCCTCAATTGATATTACTCTTCATGATACTTATTATGTAGTAGCCCATTTTCATTATGTTTTATCTATAGGAGCTGTATTCGCTATTCTAGGAGGTTTTGTTCATTGATATTCCCTATTTACCGGATTATTATTAAATCCCTATTTATTAAAAATTCAATTTATTTCCATATTTATTGGTGTTAATTTAACATTTTTTCCTCAACATTTTTTAGGATTAGCTGGTATACCCCGTCGTTATTCTGATTATCCAGATAATTTTATATCATGAAATATTATTTCTTCATTTGGTTCATATATTTCATTATTTTCCATAATTTTAATTATTATTATTATTTGAGAATCAATAATTAACCAACGAATAATTCTATTTTCATTAAATATACCATCCTCTATTGAATGATATCAAAATTTACCTCCTTCTGAACATTCTTATAATGAACTTCCTATTTTAAGAAATTTCTAATATGGCAGATAATATGTAATGGATTTAAACCCCATTTATAAAGGAATATCCTTTTTTTAGAAATGGCAACCTGATCTAATTTAAATTATCAAAATAGAGCTTCCCCATTAATAGAACAAATTATTTTTTTCCATGACCATACATTAATTATTTTAATTATAATTACAATTTTAGTAGCATATTTAATAATAAATTTATTTTTCAATAATTATATTAATCGATTTTTATTAGAAAGTCAAATAATTGAATTAATTTGAACTATTTTACCAGCTATTACTTTAATTTTTATTGCACTTCCATCATTACGATTATTATATCTTTTAGATGAACTTAATAATCCTTTAATTACATTAAAATCAATTGGACATCAATGATATTGAAGATATGAATATTCTGATTTTAATAATATTGAATTTGATTCATATATAATTCAATCTAATGAAAATTTAAATAATTTTCGACTTTTAGATGTTGATAATCGTATTATTTTACCTATAAATAATCAAATTCGTATTTTAGTTACAGCTACAGACGTAATTCACTCGTGAACAATTCCGTCATTAGGAGTAAAAATTGACGCTAATCCAGGACGATTAAATCAAACTAGATTTTTTATTAATCGTCCTGGAATTTATTATGGTCAATGTTCTGAAATTTGTGGAGCAAATCATAGTTTTATACCTATTGTTATTGAAAGAATCCCTATAAAAAACTTTATTAATTGAATTAATAATTATTCATTAGATGACTGAAAGCAAGTACTGGTCTCTTAA
548xMP    GGATTTGGAATAATTTCTCATATTATTTCTCAAGAAAGTGGAAAAAAGGAAACTTTTGGATGTTTAGGAATAATTTATGCTATAATAGCAATTGGATTGCTAGGATTTATTGTATGAGCTCATCATATATTTACAGTAGGAATAGATATTGATACTCGAGCATATTTTACTTCAGCTACTATAATCATTGCAGTTCCAACTGGAATTAAAATTTTTAGTTGATTGGCAACTTTACATGGAACACAAATTAATTATAGTCCTTCAATATTATGAAGTTTAGGATTTATTTTCTTATTCACAGTAGGAGGATTAACAGGTGTAGTTTTAGCTAATTCCTCAATTGATATTACTCTTCATGATACTTATTATGTAGTAGCCCATTTTCATTATGTTTTATCTATAGGAGCTGTATTCGCTATTCTAGGAGGTTTTGTTCATTGATATTCCCTATTTACCGGATTATTATTAAATCCCTATTTATTAAAAATTCAATTTATTTCCATATTTATTGGTGTTAATTTAACATTTTTTCCTCAACATTTTTTAGGATTAGCTGGTATACCCCGTCGTTATTCTGATTATCCAGATAATTTTATATCATGAAATATTATTTCTTCATTTGGTTCATATATTTCATTATTTTCCATAATTTTAATTATTATTATTATTTGAGAATCAATAATTAACCAACGAATAATTCTATTTTCATTAAATATACCATCCTCTATTGAATGATATCAAAATTTACCTCCTTCTGAACATTCTTATAATGAACTTCCTATTTTAAGAAATTTCTAATATGGCAGATTATATGTAATGGATTTAAACCCCATTTATAAAGGAATATCCTTTTTTTAGAAATGGCAACCTGATCTAATTTAAATTATCAAAATAGAGCTTCCCCATTAATAGAACAAATTATTTTTTTCCATGACCATACATTAATTATTTTAATTATAATTACAATTTTAGTAGCATATTTAATAATAAATTTATTTTTCAATAATTATATTAATCGATTTTTATTAGAAAGTCAAATAATTGAATTAATTTGAACTATTTTACCAGCTATTACTTTAATTTTTATTGCACTTCCATCATTACGATTATTATATCTTTTAGATGAACTTAATAATCCTTTAATTACATTAAAATCAATTGGACATCAATGATATTGAAGATATGAATATTCTGATTTTAATAATATTGAATTTGATTCATATATAATTCAATCTAATGAAAATTTAAATAATTTTCGACTTTTAGATGTTGATAATCGTATTATTTTACCTATAAATAATCAAATTCGTATTTTAGTTACAGCTACAGACGTAATTCACTCGTGAACAATTCCGTCATTAGGAGTAAAAATTGACGCTAATCCAGGACGATTAAATCAAACTAGATTTTTTATTAATCGTCCTGGAATTTATTATGGTCAATGTTCTGAAATTTGTGGAGCAAATCATAGTTTTATACCTATTGTTATTGAAAGAATCCCTATAAAAAACTTTATTAATTGAATTAATAATTATTCATTAGATGACTGAAAGCAAGTACTGGTCTCTTAA
531xMP    GGATTTGGAATAATTTCTCATATTATTTCTCAAGAAAGTGGAAAAAAGGAAACTTTTGGATGTTTAGGAATAATTTATGCTATAATAGCAATTGGATTGCTAGGATTTATTGTATGAGCTCATCATATATTTACAGTAGGAATAGATATTGATACTCGAGCATATTTTACTTCAGCTACTATAATCATTGCAGTTCCAACTGGAATTAAAATTTTTAGTTGATTGGCAACTTTACATGGAACACAAATTAATTATAGTCCTTCAATATTATGAAGTTTAGGATTTATTTTCTTATTCACAGTAGGAGGATTAACAGGTGTAGTTTTAGCTAATTCCTCAATTGATATTACTCTTCATGATACTTATTATGTAGTAGCCCATTTTCATTATGTTTTATCTATAGGAGCTGTATTCGCTATTCTAGGAGGTTTTGTTCATTGATATTCCCTATTTACCGGATTATTATTAAATCCCTATTTATTAAAAATTCAATTTATTTCCATATTTATTGGTGTTAATTTAACATTTTTTCCTCAACATTTTTTAGGATTAGCTGGCATACCCCGTCGTTATTCTGATTATCCAGATAATTTTATATCATGAAATATTATTTCTTCATTTGGTTCATATATTTCATTATTTTCCATAATTTTAATTATTATTATTATTTGAGAATCAATAATTAACCAACGAATAATTCTATTTTCATTAAATATACCATCCTCTATTGAATGATATCAAAATTTACCTCCTTCTGAACATTCTTATAATGAACTTCCTATTTTAAGAAATTTCTAATATGGCAGATTATATGTAATGGATTTAAACCCCATTTATAAAGGAATATCCTTTTTTTAGAAATGGCAACCTGATCTAATTTAAATTATCAAAATAGAGCTTCTCCATTAATAGAACAAATTATTTTTTTCCATGACCATACATTAATTATTTTAATTATAATTACAATTTTAGTAGCATATTTAATAATAAATTTATTTTTCAATAATTATATTAATCGATTTTTATTAGAAAGTCAAATAATTGAATTAATTTGAACTATTTTACCAGCTATTACTTTAATTTTTATTGCACTTCCATCATTACGATTATTATATCTTTTAGATGAACTTAATAATCCTTTAATTACATTAAAATCAATTGGACATCAATGATATTGAAGATATGAATATTCTGATTTTAATAATATTGAATTTGATTCATATATAATTCAATCTAATGAAAATTTAAATAATTTTCGACTTTTAGATGTTGATAATCGTATTATTTTACCTATAAATAATCAAATTCGTATTTTAGTTACAGCTACAGACGTAATTCACTCGTGAACAATTCCGTCATTAGGAGTAAAAATTGACGCTAATCCAGGACGATTAAATCAAACTAGATTTTTTATTAATCGTCCTGGAATTTATTATGGTCAATGTTCTGAAATTTGTGGAGCAAATCATAGTTTTATACCTATTGTTATTGAAAGAATCCCTATAAAAAACTTTATTAATTGAATTAATAATTATTCATTAGATGACTGAAAGCAAGTACTGGTCTCTTAA
811xMP    GGATTTGGAATAATTTCTCATATTATTTCTCAAGAAAGTGGAAAAAAGGAAACTTTTGGATGTTTAGGAATAATTTATGCTATAATAGCAATTGGATTACTAGGATTTATTGTATGAGCTCATCATATATTTACAGTAGGAATAGATATTGATACTCGAGCATATTTTACTTCAGCTACTATAATCATTGCAGTTCCAACTGGAATTAAAATTTTTAGTTGATTGGCAACTTTACATGGAACACAAATTAATTATAGTCCTTCAATATTATGAAGTTTAGGATTTATTTTCTTATTCACAGTAGGAGGATTAACAGGTGTAGTTTTAGCTAATTCCTCAATTGATATTACTCTTCATGATACTTATTATGTAGTAGCCCATTTTCATTATGTTTTATCTATAGGAGCTGTATTCGCTATTCTAGGAGGTTTTGTTCATTGATATTCCCTATTTACCGGATTATTATTAAATCCCTATTTATTAAAAATTCAATTTATTTCCATATTTATTGGTGTTAATTTAACATTTTTTCCTCAACATTTTTTAGGATTAGCTGGCATACCCCGTCGTTATTCTGATTATCCAGATAATTTTATATCATGAAATATTATTTCTTCATTTGGTTCATATATTTCATTATTTTCCATAATTTTAATTATTATTATTATTTGAGAATCAATAATTAACCAACGAATAATTCTATTTTCATTAAATATACCATCCTCTATTGAATGATATCAAAATTTACCTCCTTCTGAACATTCTTATAATGAACTTCCTATTTTAAGAAATTTCTAATATGGCAGATTATATGTAATGGATTTAAACCCCATTTATAAAGGAATATCCTTTTTTTAGAAATGGCAACCTGATCTAATTTAAATTATCAAAATAGAGCTTCTCCATTAATAGAACAAATTATTTTTTTCCATGACCATACATTAATTATTTTAATTATAATTACAATTTTAGTAGCATATTTAATAATAAATTTATTTTTCAATAATTATATTAATCGATTTTTATTAGAAAGTCAAATAATTGAATTAATTTGAACTATTTTACCAGCTATTACTTTAATTTTTATTGCACTTCCATCATTACGATTATTATATCTTTTAGATGAACTTAATAATCCTTTAATTACATTAAAATCAATTGGACATCAATGATATTGAAGATATGAATATTCTGATTTTAATAATATTGAATTTGATTCATATATAATTCAATCTAATGAAAATTTAAATAATTTTCGACTTTTAGATGTTGATAATCGTATTATTTTACCTATAAATAATCAAATTCGTATTTTAGTTACAGCTACAGACGTAATTCACTCGTGAACAATTCCGTCATTAGGAGTAAAAATTGACGCTAATCCAGGACGATTAAATCAAACTAGATTTTTTATTAATCGTCCTGGAATTTATTATGGTCAATGTTCTGAAATTTGTGGAGCAAATCATAGTTTTATACCTATTGTTATTGAAAGAATCCCTATAAAAAACTTTATTAATTGAATTAATAATTATTCATTAGATGACTGAAAGCAAGTACTGGTCTCTTAA
809xCP    GGATTTGGAATAATTTCCCATATTATTTCCCAAGAAAGTGGAAAAAAGGAAACTTTTGGATGTTTAGGAATAATTTATGCTATAATAGCAATTGGATTATTAGGATTTATTGTATGAGCTCATCATATATTTACAGTAGGAATAGATATTGATACTCGAGCATATTTTACTTCAGCTACTATAATTATTGCAGTCCCAACTGGAATTAAAATTTTTAGTTGATTAGCAACTTTACATGGAACACAAATTAATTATAGTCCTTCAATATTATGAAGTCTAGGATTTATTTTTTTATTTACAGTAGGAGGATTAACAGGTGTAGTTTTAGCTAATTCTTCAATTGATATTACTCTTCATGACACTTATTATGTAGTAGCCCATTTTCATTATGTTTTATCTATAGGAGCTGTATTTGCTATTTTAGGAGGTTTTGTTCATTGATACTCTTTATTTACCGGATTATTATTAAATCCTTATTTATTAAAAATTCAATTTATTTCCATATTTATTGGTGTTAATTTAACATTTTTTCCCCAACATTTTTTAGGGTTAGCTGGTATACCTCGTCGTTATTCTGATTACCCGGATAATTTTATATCATGAAATATTATTTCTTCATTTGGTTCATATATTTCATTATTTTCCATAATTTTAATTATTATTATTATTTGAGAATCAATAATTAATCAACGAATAATCCTATTTTCTTTAAATATACCATCTTCTATTGAATGATATCAAAATTTACCCCCTTCTGAACATTCATATAATGAACTTCCTATTTTAAGAAATTTCTAATATGGCAGATTATATGTAATGGATTTAAACCCCATTTATAAAGGAATATCCTTTTTTTAGAAATGGCAACCTGATCTAATTTAAATTACCAAAATAGAGCTTCTCCATTAATAGAACAAATTATCTTTTTTCATGACCATACATTAATTATTTTAATTATAATTACAATTTTAGTAGCATATTTAATAATAAATTTATTTTTTAATAATTACATTAATCGATTTTTATTAGAAGGTCAAATAATTGAATTAATTTGAACTATTTTACCAGCTATTACTTTAATTTTTATTGCGCTTCCGTCACTACGATTATTATATCTTTTAGATGAACTTAATAATCCTTTAATTACATTAAAATCAATTGGACATCAATGATATTGAAGATACGAATATTCAGATTTTAACAATATTGAATTTGATTCATATATAATTCAATCCAATGAAAATTTAAATAATTTTCGACTTTTAGATGTTGATAATCGAATTATTTTACCTATAAATAACCAAATTCGTATTTTAGTTACAGCTACTGATGTAATTCACTCTTGAACAATCCCATCATTAGGGGTAAAAATTGATGCTAATCCAGGTCGATTAAATCAAACTAGATTTTTTATCAATCGACCTGGAATTTATTACGGTCAATGTTCTGAAATTTGTGGGGCAAATCATAGTTTTATACCTATTGTTATTGAAAGAATTCCCATAAAAAACTTTATTAATTGAATTAATAATTATTCATTAGATGACTGAAAGCAAGTACTGGTCTCTTAA
552xCP    GGATTTGGAATAATTTCCCATATTATTTCCCAAGAAAGTGGAAAAAAGGAAACTTTTGGATGTTTAGGAATAATTTATGCTATAATAGCAATTGGATTATTAGGATTTATTGTATGAGCTCATCATATATTTACAGTAGGAATAGATATTGATACTCGAGCATATTTTACTTCAGCTACTATAATTATTGCAGTCCCAACTGGAATTAAAATTTTTAGTTGATTAGCAACTTTACATGGAACACAAATTAATTATAGTCCTTCAATATTATGAAGTCTAGGATTTATTTTTTTATTTACAGTAGGAGGATTAACAGGTGTAGTTTTAGCTAATTCTTCAATTGATATTACTCTTCATGACACTTATTATGTAGTAGCCCATTTTCATTATGTTTTATCTATAGGAGCTGTATTTGCTATTTTAGGAGGTTTTGTTCATTGATACTCTTTATTTACCGGATTATTATTAAATCCTTATTTATTAAAAATTCAATTTATTTCCATATTTATTGGTGTTAATTTAACATTTTTTCCCCAACATTTTTTAGGGTTAGCTGGTATACCTCGTCGTTATTCTGATTACCCGGATAATTTTATATCATGAAATATTATTTCTTCATTTGGTTCATATATTTCATTATTTTCCATAATTTTAATTATTATTATTATTTGAGAATCAATAATTAATCAACGAATAATCCTATTTTCTTTAAATATACCATCTTCTATTGAATGATACCAAAATTTACCCCCTTCTGAACATTCATATAATGAACTTCCTATTTTAAGAAATTTCTAATATGGCAGATTATATGTAATGGATTTAAACCCCATTTATAAAGGAATATCCTTTTTTTAGAAATGGCAACCTGATCTAATTTAAATTACCAAAATAGAGCTTCTCCATTAATAGAACAAATTATCTTTTTTCATGACCATACATTAATTATTTTAATTATAATTACAATTTTAGTAGCATATTTAATAATAAATTTATTTTTTAATAATTACATTAATCGATTTTTATTAGAAGGTCAAATAATTGAATTAATTTGAACTATTTTACCAGCTATTACTTTAATTTTTATTGCGCTTCCGTCACTACGATTATTATATCTTTTAGATGAACTTAATAATCCTTTAATTACATTAAAATCAATTGGACATCAATGATATTGAAGATACGAATATTCAGATTTTAACAATATTGAATTTGATTCATATATAATTCAATCCAATGAAAATTTAAATAATTTTCGACTTTTAGATGTTGATAATCGAATTATTTTACCTATAAATAACCAAATTCGTATTTTAGTTACAGCTACTGATGTAATTCACTCTTGAACAATCCCATCATTAGGGGTAAAAATTGATGCTAATCCAGGTCGATTAAATCAAACTAGATTTTTTATCAATCGACCTGGAATTTATTACGGTCAATGTTCTGAAATTTGTGGGGCAAATCATAGTTTTATACCTATTGTTATTGAAAGAATTCCCATAAAAAACTTTATTAATTGAATTAATAATTATTCATTAGATGACTGAAAGCAAGTACTGGTCTCTTAA
553xCP    GGATTTGGAATAATTTCTCATATTATTTCCCAAGAAAGTGGAAAAAAGGAAACTTTTGGATGTTTAGGAATAATTTATGCTATAATAGCAATTGGATTATTAGGATTTATTGTATGAGCTCATCATATATTTACAGTAGGAATAGATATTGATACTCGAGCATATTTTACTTCAGCTACTATAATTATTGCAGTCCCAACTGGAATTAAAATTTTTAGTTGATTAGCAACTTTACATGGAACACAAATTAATTATAGTCCTTCAATATTATGAAGTCTAGGATTTATTTTTTTATTTACAGTAGGAGGATTAACAGGTGTAGTTTTAGCTAATTCTTCAATTGATATTACTCTTCATGACACTTATTATGTAGTAGCCCATTTTCATTATGTTTTATCTATAGGAGCTGTATTTGCTATTTTAGGAGGTTTTGTTCATTGATACTCTTTATTTACCGGATTATTATTAAATCCTTATTTATTAAAAATTCAATTTATTTCCATATTTATTGGTGTTAATTTAACATTTTTCCCTCAACATTTTTTAGGATTAGCTGGTATACCTCGTCGTTATTCTGATTATCCAGATAATTTTATATCATGAAATATTATTTCCTCATTTGGTTCATATATTTCATTATTTTCCATAATTTTAATTATTATTATTATTTGAGAATCAATAATTAATCAACGAATAATCCTATTTTCATTAAATATACCATCTTCTATTGAATGATATCAAAATTTACCTCCTTCTGAACATTCCTATAATGAACTTCCTATTTTAAGAAATTTCTAATATGGCAGATTATATGTAATGGATTTAAACCCCATTTATAAAGGAATATCCTTTTTTTAGAAATGGCAACCTGATCTAATTTAAATTACCAAAATAGAGCTTCACCATTAATAGAACAAATTATCTTTTTTCATGACCATACATTAATTATTTTAATTATAATTACAATTTTAGTAGCATATTTAATAATAAATTTATTTTTTAATAATTACATTAATCGATTTTTATTAGAAGGTCAAATAATTGAATTAATTTGAACTATTTTACCAGCTATTACTTTAATTTTTATTGCACTTCCGTCACTACGATTATTATATCTTTTAGATGAACTTAATAATCCTTTAATTACATTAAAATCAATTGGACATCAATGATATTGAAGATATGAATATTCAGATTTTAATAATATTGAATTTGATTCATACATAATTCAATCCAATGAAAATTTAAATAATTTTCGACTTTTAGATGTTGATAATCGAATTATTTTACCTATAAATAACCAAATTCGTATTTTAGTTACAGCTACTGATGTAATTCACTCTTGAACAATCCCATCATTAGGAGTAAAAATTGATGCTAATCCAGGTCGATTAAATCAAACTAGATTTTTTATTAATCGACCTGGAATTTATTACGGTCAATGTTCTGAAATTTGTGGGGCAAATCATAGTTTTATACCTATTGTTATTGAAAGAATCCCCATAAAAAACTTTATTAATTGAATTAATAATTATTCATTAGATGACTGAAAGCAAGTACTGGTCTCTTAA
813xCP    GGATTTGGAATAATTTCCCATATTATTTCCCAAGAAAGTGGAAAAAAGGAAACTTTTGGATGTTTAGGAATAATTTATGCTATAATAGCAATTGGATTATTAGGATTTATTGTATGAGCTCATCATATATTTACAGTAGGAATAGATATTGATACTCGAGCATATTTTACTTCAGCTACTATAATTATTGCAGTCCCAACTGGAATTAAAATTTTTAGTTGATTAGCAACTTTACATGGAACACAAATTAATTATAGTCCTTCAATATTATGAAGTCTAGGATTTATTTTTTTATTTACAGTAGGAGGATTAACAGGTGTAGTTTTAGCTAATTCTTCAATTGATATTACTCTTCATGACACTTATTATGTAGTAGCCCATTTTCATTATGTTTTATCTATAGGAGCTGTATTTGCTATTTTAGGAGGTTTTGTTCATTGATACTCTTTATTTACCGGATTATTATTAAATCCTTATTTATTAAAAATTCAATTTATTTCCATATTTATTGGTGTTAATTTAACATTTTTTCCCCAACATTTTTTAGGGTTAGCTGGTATACCTCGTCGTTATTCTGATTACCCGGATAATTTTATATCATGAAATATTATTTCTTCATTTGGTTCATATATTTCATTATTTTCCATAATTTTAATTATTATTATTATTTGAGAATCAATAATTAATCAACGAATAATCCTATTTTCTTTAAATATACCATCTTCTATTGAATGATATCAAAATTTACCCCCTTCTGAACATTCATATAATGAACTTCCTATTTTAAGAAATTTCTAATATGGCAGATTATATGTAATGGATTTAAACCCCATTTATAAAGGAATATCCTTTTTTTAGAAATGGCAACCTGATCTAATTTAAATTACCAAAATAGAGCTTCTCCATTAATAGAACAAATTATCTTTTTTCATGACCATACATTAATTATTTTAATTATAATTACAATTTTAGTAGCATATTTAATAATAAATTTATTTTTTAATAATTACATTAATCGATTTTTATTAGAAGGTCAAATAATTGAATTAATTTGAACTATTTTACCAGCTATTACTTTAATTTTTATTGCGCTTCCGTCACTACGATTATTATATCTTTTAGATGAACTTAATAATCCTTTAATTACATTAAAATCAATTGGACATCAATGATATTGAAGATACGAATATTCAGATTTTAACAATATTGAATTTGATTCATATATAATTCAATCCAATGAAAATTTAAATAATTTTCGACTTTTAGATGTTGATAATCGAATTATTTTACCTATAAATAACCAAATTCGTATTTTAGTTACAGCTACTGATGTAATTCACTCTTGAACAATCCCATCATTAGGGGTAAAAATTGATGCTAATCCAGGTCGATTAAATCAAACTAGATTTTTTATCAATCGACCTGGAATTTATTACGGTCAATGTTCTGAAATTTGTGGGGCAAATCATAGTTTTATACCTATTGTTATTGAAAGAATTCCCATAAAAAACTTTATTAATTGAATTAATAATTATTCATTAGATGACTGAAAGCAAGTACTGGTCTCTTAA
570xCP    GGATTTGGAATAATTTCCCATATTATTTCCCAAGAAAGTGGAAAAAAGGAAACTTTTGGATGTTTAGGAATAATTTATGCTATAATAGCAATTGGATTATTAGGATTTATTGTATGAGCTCATCATATATTTACAGTAGGAATAGATATTGATACTCGAGCATATTTTACTTCAGCTACTATAATTATTGCAGTCCCAACTGGAATTAAAATTTTTAGTTGATTAGCAACTTTACATGGAACACAAATTAATTATAGTCCTTCAATATTATGAAGTCTAGGATTTATTTTTTTATTTACAGTAGGAGGATTAACAGGTGTAGTTTTAGCTAATTCTTCAATTGATATTACTCTTCATGACACTTATTATGTAGTAGCCCATTTTCATTATGTTTTATCTATAGGAGCTGTATTTGCTATTTTAGGAGGTTTTGTTCATTGATACTCTTTATTTACCGGATTATTATTAAATCCTTATTTATTAAAAATTCAATTTATTTCCATATTTATTGGTGTTAATTTAACATTTTTTCCCCAACATTTTTTAGGGTTAGCTGGTATACCTCGTCGTTATTCTGATTACCCGGATAATTTTATATCATGAAATATTATTTCTTCATTTGGTTCATATATTTCATTATTTTCCATAATTTTAATTATTATTATTATTTGAGAATCAATAATTAATCAACGAATAATCCTATTTTCTTTAAATATACCATCTTCTATTGAATGATATCAAAATTTACCCCCTTCTGAACATTCATATAATGAACTTCCTATTTTAAGAAATTTCTAATATGGCAGATTATATGTAATGGATTTAAACCCCATTTATAAAGGAATATCCTTTTTTTAGAAATGGCAACCTGATCTAATTTAAATTACCAAAATAGAGCTTCTCCATTAATAGAACAAATTATCTTTTTTCATGACCATACATTAATTATTTTAATTATAATTACAATTTTAGTAGCATATTTAATAATAAATTTATTTTTTAATAATTACATTAATCGATTTTTATTAGAAGGTCAAATAATTGAATTAATTTGAACTATTTTACCAGCTATTACTTTAATTTTTATTGCGCTTCCGTCACTACGATTATTATATCTTTTAGATGAACTTAATAATCCTTTAATTACATTAAAATCAATTGGACATCAATGATATTGAAGATACGAATATTCAGATTTTAACAATATTGAATTTGATTCATATATAATTCAATCCAATGAAAATTTAAATAATTTTCGACTTTTAGATGTTGATAATCGAATTATTTTACCTATAAATAACCAAATTCGTATTTTAGTTACAGCTACTGATGTAATTCACTCTTGAACAATCCCATCATTAGGGGTAAAAATTGATGCTAATCCAGGTCGATTAAATCAAACTAGATTTTTTATCAATCGACCTGGAATTTATTACGGTCAATGTTCTGAAATTTGTGGGGCAAATCATAGTTTTATACCTATTGTTATTGAAAGAATTCCCATAAAAAACTTTATTAATTGAATTAATAATTATTCATTAGATGACTGAAAGCAAGTACTGGTCTCTTAA
567xCP    GGATTTGGAATAATTTCTCATATTATTTCCCAAGAAAGTGGAAAAAAGGAAACTTTTGGATGTTTAGGAATAATTTATGCTATAATAGCAATTGGATTATTAGGATTTATTGTATGAGCTCATCATATATTTACAGTAGGAATAGATATTGATACTCGAGCATATTTTACTTCAGCTACTATAATTATTGCAGTCCCAACTGGAATTAAAATTTTTAGTTGATTAGCAACTTTACATGGAACACAAATTAATTATAGTCCTTCAATATTATGAAGTCTAGGATTTATTTTTTTATTTACAGTAGGAGGATTAACAGGTGTAGTTTTAGCTAATTCTTCAATTGATATTACTCTTCATGACACTTATTATGTAGTAGCCCATTTTCATTATGTTTTATCTATAGGAGCTGTATTTGCTATTTTAGGAGGTTTTGTTCATTGATACTCTTTATTTACCGGATTATTATTAAATCCTTATTTATTAAAAATTCAATTTATTTCCATATTTATTGGTGTTAATTTAACATTTTTCCCTCAACATTTTTTAGGATTAGCTGGTATACCTCGTCGTTATTCTGATTATCCAGATAATTTTATATCATGAAATATTATTTCCTCATTTGGTTCATATATTTCATTATTTTCCATAATTTTAATTATTATTATTATTTGAGAATCAATAATTAATCAACGAATAATCCTATTTTCATTAAATATACCATCTTCTATTGAATGATATCAAAATTTACCTCCTTCTGAACATTCCTATAATGAACTTCCTATTTTAAGAAATTTCTAATATGGCAGATTATATGTAATGGATTTAAACCCCATTTATAAAGGAATATCCTTTTTTTAGAAATGGCAACCTGATCTAATTTAAATTACCAAAATAGAGCTTCACCATTAATAGAACAAATTATCTTTTTTCATGACCATACATTAATTATTTTAATTATAATTACAATTTTAGTAGCATATTTAATAATAAATTTATTTTTTAATAATTACATTAATCGATTTTTATTAGAAGGTCAAATAATTGAATTAATTTGAACTATTTTACCAGCTATTACTTTAATTTTTATTGCACTTCCGTCACTACGATTATTATATCTTTTAGATGAACTTAATAATCCTTTAATTACATTAAAATCAATTGGACATCAATGATATTGAAGATATGAATATTCAGATTTTAATAATATTGAATTTGATTCATACATAATTCAATCCAATGAAAATTTAAATAATTTTCGACTTTTAGATGTTGATAATCGAATTATTTTACCTATAAATAACCAAATTCGTATTTTAGTTACAGCTACTGATGTAATTCACTCTTGAACAATCCCATCATTAGGAGTAAAAATTGATGCTAATCCAGGTCGATTAAATCAAACTAGATTTTTTATTAATCGACCTGGAATTTATTACGGTCAATGTTCTGAAATTTGTGGGGCAAATCATAGTTTTATACCTATTGTTATTGAGAGAATCCCCATAAAAAACTTTATTAATTGAATTAATAATTATTCATTAGATGACTGAAAGCAAGTACTGGTCTCTTAA
569xCP    GGATTTGGAATAATTTCTCATATTATTTCCCAAGAAAGTGGAAAAAAGGAAACTTTTGGATGTTTAGGAATAATTTATGCTATAATAGCAATTGGATTATTAGGATTTATTGTATGAGCTCATCATATATTTACAGTAGGAATAGATATTGATACTCGAGCATATTTTACTTCAGCTACTATAATTATTGCAGTCCCAACTGGAATTAAAATTTTTAGTTGATTAGCAACTTTACATGGAACACAAATTAATTATAGTCCTTCAATATTATGAAGTCTAGGATTTATTTTTTTATTTACAGTAGGAGGATTAACAGGTGTAGTTTTAGCTAATTCTTCAATTGATATTACTCTTCATGACACTTATTATGTAGTAGCCCATTTTCATTATGTTTTATCTATAGGAGCTGTATTTGCTATTTTAGGAGGTTTTGTTCATTGATACTCTTTATTTACCGGATTATTATTAAATCCTTATTTATTAAAAATTCAATTTATTTCCATATTTATTGGTGTTAATTTAACATTTTTCCCTCAACATTTTTTAGGATTAGCTGGTATACCTCGTCGTTATTCTGATTATCCAGATAATTTTATATCATGAAATATTATTTCCTCATTTGGTTCATATATTTCATTATTTTCCATAATTTTAATTATTATTATTATTTGAGAATCAATAATTAATCAACGAATAATCCTATTTTCATTAAATATACCATCTTCTATTGAATGATATCAAAATTTACCTCCTTCTGAACATTCCTATAATGAACTTCCTATTTTAAGAAATTTCTAATATGGCAGATTATATGTAATGGATTTAAACCCCATTTATAAAGGAATATCCTTTTTTTAGAAATGGCAACCTGATCTAATTTAAATTACCAAAATAGAGCTTCACCATTAATAGAACAAATTATCTTTTTTCATGACCATACATTAATTATTTTAATTATAATTACAATTTTAGTAACATATTTAATAATAAATTTATTTTTTAATAATTACATTAATCGATTTTTATTAGAAGGTCAAATAATTGAATTAATTTGAACTATTTTACCAGCTATTACTTTAATTTTTATTGCACTTCCGTCACTACGATTATTATATCTTTTAGATGAACTTAATAATCCTTTAATTACATTAAAATCAATTGGACATCAATGATATTGAAGATATGAATATTCAGATTTTAATAATATTGAATTTGATTCATACATAATTCAATCCAATGAAAATTTAAATAATTTTCGACTTTTAGATGTTGATAATCGAATTATTTTACCTATAAATAACCAAATTCGTATTTTAGTTACAGCTACTGATGTAATTCACTCTTGAACAATCCCATCATTAGGAGTAAAAATTGATGCTAATCCAGGTCGATTAAATCAAACTAGATTTTTTATTAATCGACCTGGAATTTATTACGGTCAATGTTCTGAAATTTGTGGGGCAAATCATAGTTTTATACCTATTGTTATTGAGAGAATCCCCATAAAAAACTTTATTAATTGAATTAATAATTATTCATTAGATGACTGAAAGCAAGTACTGGTCTCTTAA
559xCP    GGATTTGGAATAATTTCCCATATTATTTCCCAAGAAAGTGGAAAAAAGGAAACTTTTGGATGTTTAGGAATAATTTATGCTATAATAGCAATTGGATTATTAGGATTTATTGTATGAGCTCATCATATATTTACAGTAGGAATAGATATTGATACTCGAGCATATTTTACTTCAGCTACTATAATTATTGCAGTCCCAACTGGAATTAAAATTTTTAGTTGATTAGCAACTTTACATGGAACACAAATTAATTATAGTCCTTCAATATTATGAAGTCTAGGATTTATTTTTTTATTTACAGTAGGAGGATTAACAGGTGTAGTTTTAGCTAATTCTTCAATTGATATTACTCTTCATGACACTTATTATGTAGTAGCCCATTTTCATTATGTTTTATCTATAGGAGCTGTATTTGCTATTTTAGGAGGTTTTGTTCATTGATACTCTTTATTTACCGGATTATTATTAAATCCTTATTTATTAAAAATTCAATTTATTTCCATATTTATTGGTGTTAATTTAACATTTTTTCCCCAACATTTTTTAGGGTTAGCTGGTATACCTCGTCGTTATTCTGATTACCCGGATAATTTTATATCATGAAATATTATTTCTTCATTTGGTTCATATATTTCATTATTTTCCATAATTTTAATTATTATTATTATTTGAGAATCAATAATTAATCAACGAATAATCCTATTTTCTTTAAATATACCATCTTCTATTGAATGATATCAAAATTTACCCCCTTCTGAACATTCATATAATGAACTTCCTATTTTAAGAAATTTCTAATATGGCAGATTATATGTAATGGATTTAAACCCCATTTATAAAGGAATATCCTTTTTTTAGAAATGGCAACCTGATCTAATTTAAATTACCAAAATAGAGCTTCTCCATTAATAGAACAAATTATCTTTTTTCATGACCATACATTAATTATTTTAATTATAATTACAATTTTAGTAGCATATTTAATAATAAATTTATTTTTTAATAATTACATTAATCGATTTTTATTAGAAGGTCAAATAATTGAATTAATTTGAACTATTTTACCAGCTATTACTTTAATTTTTATTGCGCTTCCGTCACTACGATTATTATATCTTTTAGATGAACTTAATAATCCTTTAATTACATTAAAATCAATTGGACATCAATGATATTGAAGATACGAATATTCAGATTTTAACAATATTGAATTTGATTCATATATAATTCAATCCAATGAAAATTTAAATAATTTTCGACTTTTAGATGTTGATAATCGAATTATTTTACCTATAAATAACCAAATTCGTATTTTAGTTACAGCTACTGATGTAATTCACTCTTGAACAATCCCATCATTAGGGGTAAAAATTGATGCTAATCCAGGTCGATTAAATCAAACTAGATTTTTTATCAATCGACCTGGAATTTATTACGGTCAATGTTCTGAAATTTGTGGGGCAAATCATAGTTTTATACCTATTGTTATTGAAAGAATTCCCATAAAAAACTTTATTAATTGAATTAATAATTATTCATTAGATGACTGAAAGCAAGTACTGGTCTCTTAA
560xCP    GGATTTGGAATAATTTCCCATATTATTTCCCAAGAAAGTGGAAAAAAGGAAACTTTTGGATGTTTAGGAATAATTTATGCTATAATAGCAATTGGATTATTAGGATTTATTGTATGAGCTCATCATATATTTACAGTAGGAATAGATATTGATACTCGAGCATATTTTACTTCAGCTACTATAATTATTGCAGTCCCAACTGGAATTAAAATTTTTAGTTGATTAGCAACTTTACATGGAACACAAATTAATTATAGTCCTTCAATATTATGAAGTCTAGGATTTATTTTTTTATTTACAGTAGGAGGATTAACAGGTGTAGTTTTAGCTAATTCTTCAATTGATATTACTCTTCATGACACTTATTATGTAGTAGCCCATTTTCATTATGTTTTATCTATAGGAGCTGTATTTGCTATTTTAGGAGGTTTTGTTCATTGATACTCTTTATTTACCGGATTATTATTAAATCCTTATTTATTAAAAATTCAATTTATTTCCATATTTATTGGTGTTAATTTAACATTTTTTCCCCAACATTTTTTAGGATTAGCTGGTATACCTCGTCGTTATTCTGATTACCCGGATAATTTTATATCATGAAATATTATTTCTTCATTTGGTTCATATATTTCATTATTTTCCATAATTTTAATTATTATTATTATTTGAGAATCAATAATTAATCAACGAATAATCCTATTTTCTTTAAATATACCATCTTCTATTGAATGATACCAAAATTTACCCCCTTCTGAACATTCGTATAATGAACTTCCTATTTTAAGAAATTTCTAATATGGCAGATTATATGTAATGGATTTAAACCCCATTTATAAAGGAATATCCTTTTTTTAGAAATGGCAACCTGATCTAATTTAAATTACCAAAATAGAGCTTCTCCATTAATAGAACAAATTATCTTTTTTCATGACCATACATTAATTATTTTAATTATAATTACAATTTTAGTAGCATATTTAATAATAAATTTATTTTTTAATAATTACATTAATCGATTTTTATTAGAAGGTCAAATAATTGAATTAATTTGAACTATTTTACCAGCTATTACTTTAATTTTTATTGCGCTTCCGTCACTACGATTATTATATCTTTTAGATGAACTTAATAATCCTTTAATTACATTAAAATCAATTGGACATCAATGATATTGAAGATACGAATATTCAGATTTTAACAATATTGAATTTGATTCATATATAATTCAATCCAATGAAAATTTAAATAATTTTCGACTTTTAGATGTTGATAATCGAATTATTTTACCTATAAATAACCAAATTCGTATTTTAGTTACAGCTACTGATGTAATTCACTCTTGAACAATCCCATCATTAGGGGTAAAAATTGATGCTAATCCAGGTCGATTAAATCAAACTAGATTTTTTATCAATCGACCTGGAATTTATTACGGTCAATGTTCTGAAATTTGTGGGGCAAATCATAGTTTTATACCTATTGTTATTGAAAGAATTCCCATAAAAAACTTTATTAATTGAATTAATAATTATTCATTAGATGACTGAAAGCAAGTACTGGTCTCTTAA
566xCP    GGATTTGGAATAATTTCCCATATTATTTCCCAAGAAAGTGGAAAAAAGGAAACTTTTGGATGTTTAGGAATAATTTATGCTATAATAGCAATTGGATTATTAGGATTTATTGTATGAGCTCATCATATATTTACAGTAGGAATAGATATTGATACTCGAGCATATTTTACTTCAGCTACTATAATTATTGCAGTCCCAACTGGAATTAAAATTTTTAGTTGATTAGCAACTTTACATGGAACACAAATTAATTATAGTCCTTCAATATTATGAAGTCTAGGATTTATTTTTTTATTTACAGTAGGAGGATTAACAGGTGTAGTTTTAGCTAATTCTTCAATTGATATTACTCTTCATGACACTTATTATGTAGTAGCCCATTTTCATTATGTTTTATCTATAGGAGCTGTATTTGCTATTTTAGGAGGTTTTGTTCATTGATACTCTTTATTTACCGGATTATTATTAAATCCTTATTTATTAAAAATTCAATTTATTTCCATATTTATTGGTGTTAATTTAACATTTTTTCCCCAACATTTTTTAGGGTTAGCTGGTATACCTCGTCGTTATTCTGATTACCCGGATAATTTTATATCATGAAATATTATTTCTTCATTTGGTTCATATATTTCATTATTTTCCATAATTTTAATTATTATTATTATTTGAGAATCAATAATTAATCAACGAATAATCCTATTTTCTTTAAATATACCATCTTCTATTGAATGATATCAAAATTTACCCCCTTCTGAACATTCATATAATGAACTTCCTATTTTAAGAAATTTCTAATATGGCAGATTATATGTAATGGATTTAAACCCCATTTATAAAGGAATATCCTTTTTTTAGAAATGGCAACCTGATCTAATTTAAATTACCAAAATAGAGCTTCTCCATTAATAGAACAAATTATCTTTTTTCATGACCATACATTAATTATTTTAATTATAATTACAATTTTAGTAGCATATTTAATAATAAATTTATTTTTTAATAATTACATTAATCGATTTTTATTAGAAGGTCAAATAATTGAATTAATTTGAACTATTTTACCAGCTATTACTTTAATTTTTATTGCGCTTCCGTCACTACGATTATTATATCTTTTAGATGAACTTAATAATCCTTTAATTACATTAAAATCAATTGGACATCAATGATATTGAAGATACGAATATTCAGATTTTAACAATATTGAATTTGATTCATATATAATTCAATCCAATGAAAATTTAAATAATTTTCGACTTTTAGATGTTGATAATCGAATTATTTTACCTATAAATAACCAAATTCGTATTTTAGTTACAGCTACTGATGTAATTCACTCTTGAACAATCCCATCATTAGGGGTAAAAATTGATGCTAATCCAGGTCGATTAAATCAAACTAGATTTTTTATCAATCGACCTGGAATTTATTACGGTCAATGTTCTGAAATTTGTGGGGCAAATCATAGTTTTATACCTATTGTTATTGAAAGAATTCCCATAAAAAACTTTATTAATTGAATTAATAATTATTCATTAGATGACTGAAAGCAAGTACTGGTCTCTTAA
Tpi 13 18 245 H 0.75
548AxMP   TGATAAGGTAAAAAAATGACTCTTTATACAATACAGTAAGAGAAATATTTGTATAATCAAATCATAGGTTCAGCCATACATATATCTCCATAGAGAAATAGGACATGGGGATTAACAGTCTTGGACACATACTTTTTTATCTATTGTTCATTAGATTGAAACTCTTATTAATATTGTATATTTCTTACATAGAAAGGACAACATGCATACATTTAGACAATTTTAATTAAGATTGCACTTTTACA
811BxMP   TGATAAGGTAAAAAAATGACTCTTTATACAATACAGTAAGAGAAATATTTGCATAATCAAATCATAGGTTCAGCCATACATATATCTCTATAGAGAAATAGGACATGGGGATTAACAGTCTTGGACACATACTTTTTTATCTATTGTTCATTAGATTGAAACTCTTATTAATATTGTATATTTCTTACATAGAAAGGACAACATGCATACATTTAGACAATTTTAATTAAGATTCCACTTTTACA
810AxMP   TGATAAGGTAAAAAAATGACTCTTTATACAATACAGTAAGAGAAATATTTGCATAATCAAATCATAGGTTCAGCCATACATATATCTCCATAGAGAAATAGGACATGGGGATTAACAGTCTTGGACACATACTTTTTTATCTATTGTTCATTAGATTGAAACTCTTATTAATATTGTATATTTCTTACATAGAAAGGACAACATGCATACATTTAGACAATTTTAATTAAGATTGCACTTTTACA
544AxMP   TGATAAGGTAAAAAAATGACTCTTTATACAATACAGTAAGAGAAATATTTGCATAATCAAATCATAGGTTCAGCCATACATATATCTCCATAGAGAAATAGGACATGGGGATTAACAGTCTTGGACACATACTTTTTTATCTATTGTTCATTAGATTGAAACTCTTATTAATATTGTATATTTCTTACATAGAAAGGACAACATGCATACATTTAGACAATTTTAATTAAGATTGCACTTTTACA
811AxMP   TGATAAGGTAAAAAAATGACTCTTTATACAATACAGTAAGAGAAATATTTGTATAATCAAATCATAGGTTCAGCCATACATATATCTCCATAGAGAAATAGGACATGGGGATTAACAGTCTTGGACACATACTTTTTTATCTATTGTTCATTAGATTGAAACTCTTATTAATATTGTATATTTCTTACATAGAAAGGACAACATGCATACATTTAGACAATTTTAATTAAGATTGCACTTTTACA
532AxMP   TGATAAGGTAAAAAAATGACTCTTTATACAATACAGTAAGAGAAATATTTGTATAATCAAATCATAGGTTCAGCCATACATATATCTCCATAGAGAAATAGGACATGGGGATTAACAGTCTTGGACACATACTTTTTTATCTATTGTTCATTAGATTGAAACTCTTATTAATATTGTATATTTCTTACATAGAAAGGACAACATGCATACATTTAGACAATTTTAATTAAGATTGCACTTTTACA
531AxMP   TGATAAGGTAAAAAAATGACTCTTTATACAATACAGTAAGAGAAATATTTGCATAATCAAATCATAGGTTCAGCCATACATATATCTCCATAGAGAAATAGGACATGGGGATTAACAGTCTTGGACACATACTTTTTTATCTATTGTTCATTAGATTGAAACTCTTATTAATATTGTATATTTCTTACATAGAAAGGACAACATGCATACATTTAGACAATTTTAATTAAGATTGCACTTTTACA
545AxMP   TGATAAGGTAAAAAAATGACTCTTTATACAATACAGTAAGAGAAATATTTGCATAATCAAATCATAGGTTCAGCCATACATATATCTCCATAGAGAAATAGGACATGGGGATTAACAGTCTTGGACACATACTTTTTTATCTATTGTTCATTAGATTGAAACTCTTATTAATATTGTATATTTCTTACATAGAAAGGACAACATGCATACATTTAGACAATTTTAATTAAGATTGCACTTTTACA
546AxMP   TGATAAGGTAAAAAAATGACTCTTTATACAATACAGTAAGAGAAATATTTGCATAATCAAATCATAGGTTCAGCCATACATATATCTCCATAGAGAAATAGGACATGGGGATTAACAGTCTTGGACACATACTTTTTTATCTATTGTTCATTAGATTGAAACTCTTATTAATATTGTATATTTCTTACATAGAAAGGACAACATGCATACATTTAGACAATTTTAATTAAGATTGCACTTTTACA
544BxMP   TGATAAGGTAAAAAAATGACTCTTTATACAATACAGTAAGAGAAATATTTGCATAATCAAATCATAGGTTCAGCCATACATATATCTCTATAGAGAAATAGGACATGAGGATTAACAGTCTTGGACACACCCTTTTTTATCTATTGTTCATTAGATTGAAACTCTTATTAATATTGTATATTTCTTACATAGAAAGGACAACATGCATACATTTAGACAATTTTAATTAAGATTCCACTTTTACA
533AxMP   TGATAAGGTAAAAAAATGACTCTTTATACAATACAGTAAGAGAAATATTTGCATAATCAAATCATAGGTTCAGCCATACATATATCTCTATAGAGAAATAGGACATGAGGATTAACAGTCTTGGACAGACCCTTTTTTATCTATTGTTCATTAGATTGAAACTCTTATTAATATTGTATATTTCTTACATAGAAAGGACAACATGCATACATTTAGACAATTTTAATTAAGATTCCACTTTTACA
532BxMP   TGATAAGGTAAAAAAATGACTCTTTATACAATACAGTAAGAGAAATATTTGCATAATCAAATCATAGGTTCAGCCATACATATATCTCTATAGAGAAATAGGACATGGGGATTAACAGTCTTGGACACATACTTTTTTATCTATTGTTCATTAGATTGAAACTCTTATTAATATTGTATATTTCTTACATAGAAAGGACAACATGCATACATTTAGACAATTTTAATTAAGATTCCACTTTTACA
547AxMP   TGATAAGGTAAAAAAATGACTCTTTATACAATACAGTAAGAGAAATATTTGCATAATCAAATCATAGGTTCAGCCATACATATATCTCCATAGAGAAATAGGACATGGGGATTAACAGTCTTGGACACATACTTTTTTATCTATTGTTCATTAGATTGAAACTCTTATTAATATTGTATATTTCTTACATAGAAAGGACAACATGCATACATTTAGACAATTTTAATTAAGATTGCACTTTTACA
809AxCP   TGATAAGGTAAAAAAATGACTCTTTATACAATAGAGTAAGAGAAATATTTGCATAATCAAATTATAGGTTCAGCCATAGATATATCTCCATAGAGAAATAGGACATGGGGATTAACAGTCTTGGACACATACTTTTTTATCTATTGTTCATTAGATTGAAACTCTTATTAATGTTGTATATTTCTTACATAGAAAGGACAACATGCATACATTTAGACAATTTTAATTAAGATTGCACTTTTACA
813AxCP   TGAAAAGGTAAAAAAATGACTTTTTATACAATAGAGTAAGAGAAATATTTGCTTAATCAAATCATAGGTTCAGCCATACATATATCTCCATAGAGAAATAGGACATGGGGATTAACAGTCTTGGACACATATTTTTTTATCTATTGTTCATTAGATTGAAACTCTTATTAATGTTGTATATTTCTTACATAGAAAGGACAACATGCATACATTTAGACAATTTTAATTAAGATTGCACTTTTACA
813BxCP   TGAAAAGGTAAAAAAATGACTCTTTATACAATAGAGTAAGAGAAATATTTGCTTAATCAAATCATAGATTCAGCCATACATATATCTCCATAGAGAAATAGGACATGGGGATTAACAGTCTTGGACACATACTTTTTTATCTATTGTTCATTAGATTGAAACTCTTATTAATGTTGTATATTTCTTACATAGAAAGGACAACATGCATACATTTAGACAATTTTAATTAAGATTGCACTTTTACA
559BxCP   TGAAAAGGTAAAAAAATGACTTTTTATACAATAGAGAAAGAGAAATATTTGCTTAATCAAATCATAGGTTCAGCCATACATATATCTCCATAGAGAAATAGGACATGGGGATTAACAGTCTTGGACACATATTTTTTTATCTATTGTTCATTAGATTGAAACTCTTATTAATGTTGTATATTTCTTACATAGAAAGGACAACATGCATACATTTAGACAATTTTAATTAAGATTGCACTTTTACA
569BxCP   TGATAAGGTAAAAAAATGACTCTTTATACAATAGAGTAAGAGAAATATTTGCATAATCAAATCATAGGTTCAGCCATACATATATCTCCATAGAGAAATAGGACATGGGGATTAACAGTCTTGGACACATACTTTTTTATCTATTGTTCATTAGATTAAAACTCTTATTAATGTTGTATATTTCTTACATAGAAAGGACAATATGCATACATTTAGACAATTTTAATTAAGATTGCACTTTTACA
553AxCP   TGATAAGGTAAAAAAATGACTCTTTATACAATAGAGTAAGAGAAATATTTGCCTAAGCAAATCATAGGTTCAGCCATACATATATCTCCATAGAGAAATAGGACATGTGGATTAACAGTCTTGGACACATACTTTTTTATCTATTGTTCATTAGATTGAAACTCTTATTAATGTTGTATTCTTCTTACATAGAAAGGACAACATGCATACATTTAGACAATTTTAATTAAGATTGCACTTTTACA
552BxCP   TGATAAGGTAAAAAAATGACTCTTTATACAATAGAGTAAGAGAAATATTTGCTTAATCAAATCATAGGTTCAGCCATACATATATCTCCATAGAGAAATAGGACATGGGGATTAACAGTCTTGGACACATATTTTTTTATCTATTGTTCATTAGATTGAAACTCTTATTAATGTTGTATATTTCTTACATAGAAAGGACAACATGCATACATTTAGACAATTTTAATTAAGATTGCACTTTTACA
570AxCP   TGATAAGGTAAAAAAATGACTCTTTATACAATAGAGTAAGAGAAATATTTGCTTAATCAAATCATAGATTCAGCCATACATATATCTCCATAGAGAAATAGGACATGGGGATTAACAGTCTTGGACACATACTTTTTTATCTATTGTTCATTAGATTGAAACTCTTATTAATGTTGTATATTTCTTACATAGAAAGGACAACATGCATACATTTAGACAATTTTAATTAAGATTGCACTTTTACA
566BxCP   TGATAAGGTAAAAAAATGACTCTTTATACAATAGAGTAAGAGAAATATTTGCCTAAGCAAATCATAGGTTCAGCCATACATATATCTCCATAGAGAAATAGGACATGGGGATTAACAGTCTTGGACACATACTTTTTTATCTATTGTTCATTAGATTGAAACTCTTATTAATGTTGTATATTTCTTACATAGAAAGGACAACATGCATACATTTAGACAATTTTAATTAAGATTGCACTTTTACA
569AxCP   TGATAAGGTAAAAAAATGACTCTTTATACAATAGAGTAAGAGAAATATTTGCCTAAGTAAATCATAGGTTCAGCCATACATATATCTCCATAGAGAAATAGGACATGGGGATTAACAATCTTGGACACATACTTTTTTATCTATTGTTCATTAGATTGAAACTCTTATTAATGTTGTATATTTCTTACATAGAAAGGACAACATGCATACATTTAGACAATTTTAATTAAGATTGCACTTTTACA
567BxCP   TGATAAGGTAAAAAAATGACTCTTTATACAATAGAGTAAGAGAAATATTTGCCTAAGCAAATCATAGGTTCAGCCATACATATATCTCCATAGAGAAATAGGACATGGGGATTAACAGTCTTGGACACATACTTTTTTATCTATTGTTCATTAGATTGAAACTCTTATTAATGTTGTATATTTCTTACATAGAAAGGACAACATGCATACATTTAGATAATTTTAATTAAGATTGCACTTTTACA
567AxCP   TGATAAGGTAAAAAAATGACTCTTTATACAATAGAGTAAGAGAAATATTTGCCTAAGTAAATCATAGGTTCAGCCATACATATATCTCCATAGAGAAATAGGACATGGGGATTAACAGTCTTGGACACATACTTTTTTATCTATTGTTCATTAGATTGAAACTCTTATTAATGTTGTATATTTCTTACATAGAAAGGACAACATGCATACATTTAGACAATTTTAATTAAGATTGCACTTTTACA
566AxCP   TGATAAGGTAAAAAAATGACTCTTTATACAATAGAGTAAGAGAAATATTTGCATAATCAAATTATAGGTTCAGCCATAGATATATCTCCATAGAGAAATAGGACATGGGGATTAACAGTCTTGGACACATACTTTTTTATCTATTGTTCATTAGATTGAAAATCTTATTAATGTTGTATATTTCTTACATAGAAAGGACAACATACATACATTTAGACAATTTTAATTAAGATTGTACTTTTACA
553BxCP   TGATAAGGTAAAAAAATGACTCTTTATACAATAGAGTAAGAGAAATATTTGCCTAAGCAAATCATAGGTTCAGCCATACATATATCTCCATAGAGAAATAGGACATGGGGATTAACAGTCTTGGACACATACTTTTTTATCTATTGTTCATTAGATTGAAACTCTTATTAATGTTGTATATTTCTTACATAGAAAGGACAACATGCATACATTTAGACAATTTTAATTAAGATTGCACTTTTACA
560AxCP   TGATAAGGTAAAAAAATGACTCTTTATACAATAGAGTAAGAGAAATATTTGCTTAATCAAATCATAGGTTCAGCCATACATATATCTCCATAGAGAAATAGGACATGGGGATTAACAGTCTTGGACACATATTTTTTTATCTATTGTTCATTAGATTGAAACTCTTATTAATGTTGTATATTTCTTACATAGAAAGGACAACATGCATACATTTAGACAATTTTAATTAAGATTGCACTTTTACA
559AxCP   TGATAAGGTAAAAAAATGACTCTTTATACAATAGAGTAAGAGAAATATTTGCCTAAGTAAATCATAGGTTCAGCCATACATATATCTCCATAGAGAAATAGGACATGGGGATTAACAGTCTTGGACACATACTTTTTTAAATATTGTTCATTAGATTGAAACTCTTATTAATGTTGTATATTTCTTACATAGAAAGGACAACATGCATACATTTAGACAATTTTAATTAAGATTGCACTTTTACA
552AxCP   TGATAAGGTAAAAAAATGACTCTTTATACAATAGAGTAAGAGAAATATTTGCATAATCAAATCATAGGTTCAGCCATACACATATCTCCATAGAGAAATAGGACATGGGGATTAACAGTCTTGGACACATACTTTTTTATCTATTGTTCATTAGATTGAAACTCTTATTAATGTTGTATATTTCTTACATAGAAAGGACAACATGCATACATTTAGACAATTTTAATTAAGATTGCACTTTTACA
570BxCP   TGATAAGGTAAAAAAATGACTCTTTATACAATAGAGTAAGAGAAATATTTGCCTAAGCAAATCATAGGTTCAGCCATACATATATCTCCATAGAGAAATAGGACATGGGGATTAACAGTCTTGGACACATACTTTTTTATCTATTGTTCATTAGATTGAAACTCTTATTAATGTTGTATATTTCTTACATAGAAAGGACAACATGCATACATTTAGACAATTTTAATTAAGATTGCACTTTTACA
Mpi 15 11 315 H 1
547AxMP   ATGTATGTATAAAAATATTATGATATTCTCCTTGTGTCAATAATGTTTCATAATATCTTATTTATAAATAAGTACATAACAATATGGCCATAATCTGATAAGACTAATTCTATCAATAATAGGACTATTATGAATCATAACAAATCTTTTAACTAATTAAATGTAAATTCATGTTTTAAAAATTAAAAAAATAATTTGTATATGAGGGAGTTGTTACACACATCTCTACAGTTTGCTATTTTTTTTATAAATGGAATACTAAGTTTTCCACAAAAACTAAATTTTATTTCAGGACCATGCAGAACAACTTCATAA
531AxMP   ATGTATGTATAAAAATATTATGATATTCTCCTTGTGTCAATAATGTTTCATAATATCTTATTTATAAATAAGTACATAACAATATGGCCATAATCTGATAAGACTAATTCTATCAATAATAGGACTATTATGAATCATAACAAATCTTTTAACTAATTAAATGTAAATTCATGTTTTAAAAATTAAAAATTTAATTTGTATATGAGGGAGTTGTTACACACATCTCTACAGTTTGCTAATTTTTTTATAAATGGAATACTAAGTTTTCCACAAAAACTAAATTTTATTTCAGGACCATGCAGAACAACTTCATAA
548AxMP   ATGTATGTATAAAAATATTATGATATTCTCCTTGTGTCAATAATGTTTCATAATATCTTATTTATAAATAAGTATATAACAATATGGCCATAATCTGATAAGACTAATTCTATCAATAATAGGACTATTATGAATCATAACAAATCTTTTAACTAATTAAATGTAAATTCATGTTTTAAAAATTAAAAATTTAATTTGTATATGAGGGAGTTGTTACACACATCTCTACAGTTTGCTAAATTTTTTATAAATGGAATACTAAGTTTTCCACAAAAACTAAATTTTATTTCAGGACCATGCAGAACAACTTCATAA
545AxMP   ATGTATGTATAAAAATATTATGATATTCTCCTTGTGTCAATAATGTTTCATAATATCTTATTTATAAATAAGTACGTAACAATATGGCCATAATCTGATAAGACTAATTCTATCAATAATAGGACTATTATGAATCATAACAAATCTTTTAACTAATTAAATGTAAATTCATGTTTTAAAAATTAAAAATTTAATTTGTATATGAGGGAGTTGTTACACACATCTCTACAGTTTGCTAATTTTTTTATAAATGGAATACTAAGTTTTCCACAAAAACTAAATTTTATTTCAGGACCATGCAGAACAACTTCATAA
545BxMP   ATGTATGTATAAAAATATTATGATATTCTCCTTGTGTCAATAATGTTTCATAATATCTTATTTATAAATAAGTATATAACAATATGGCCATAATCTGATAAGACTAATTCTATCAATAATAGGACTATTATGAATCATAACAAATCTTTTAACTAATTAAATGTAAATTCATGTTTTAAAAATTAAAAATTTAATTTGTATATGAGGGAGTTGTTACACACATCTCTACAGTTTGCTAAATTTTTTATAAATGGAATACTAAGTTTTCCACAAAAACTAAATTTTATTTCAGGACCATGCAGAACAACTTCATAA
532BxMP   ATGTATGTATAAAAATATTATGATATTCTCCTTGTGTCAATAATGTTTCATAATATCTTATTTATAAATAAGTACATAACAATATGGCCATAATCTGATAAGACTAATTCTATCAATAATAGGACTATTATGAATCATAACAAATCTTTTAACTAATTAAATGTAAATTCATGTTTTAAAAATTAAAAATTTAATTTGTATATGAGGGAGTTGTTACACACATCTCTACAGTTTGCTAATTTTTTTATAAATGGAATACTAAGTTTTCCACAAAAACTAAATTTTATTTCAGGACCATGCAGAACAACTTCATAA
533BxMP   ATGTATGTATAAAAATATTATGATATTCTCCTTGTGTCAATAATGTTTCATAATATCTTATTTATAAATAAGTACATAACAATATGGCCATAATCTGATAAGACTAATTCTATCAATAATAGGACTATTATGAATCATAACAAATCTTTTAACTAATTAAATGTAAATTCATGTTTTAAAAATTAAAAATTTAATTTGTATATGAGGGAGTTGTTACACACATCTCTACAGTTTGCTAATTTTTTTATAAATGGAATACTAAATTTTCCACAAAAACTAAATTTTATTTCAGGACCATGCAGAACAACTCCATAA
533AxMP   ATGTATATAAAAAAATATTATGTTATTCTCCTTGTCTCAATAATGTGTCATAATATCTTATTTATAAACAAGTACATAACAATATGGCCATAATCTAATAAGACTAATTCTATGAATAATAGGACTATGATGAATCTTGACAAAGCTTTTAACTAATTAAATGTAAATTCATGTTTTTAAAAAAATAATTTTTAATTATATATAGGAGAGTTGTTACACATATCTCTACAGTTTGCAAATTTTTTTATACATAGAATACTAAGTTTTCCACAATTACTAAATTTTATTATAGGACCATGCAGAACAACTCCATAA
532AxMP   ATGTATGTATAAAAATATTATGATATTCTCCTTGTGTCAATAATGTTTCATAATATCTTATTTATAAATAAGTACATAACAATATGGCCATAATCTGATAAGACTAATTCTATCAATAATAGGACTATTATGAATCATAACAAATCTTTTAACTAATTAAATGTAAATTCATGTTTTAAAAATTAAAAATTTAATTTGTATATGAGGGAGTTGTTACACACATCTCTACAGTTTGCTAATTTTTTTATAAATGGAATACTAAATTTTCCACAAAAACTAAATTTTATTTCAGGACCATGCAGAACAACTCCATAA
546BxMP   ATGTATGTATAAAAATATTATGATATTCTCCTTGTGTCAATAATGTTTCATAATATCTTATTTATAAATAAGTACATAACAATATGGCCATAATCTGATAAGACTAATTCTATCAATAATAGGACTATTATGAATCATAACAAATCTTTTAACTAATTAAATGTAAATTCATGTTTTAAAAATTAAAAATTTAATTTGTATATGAGGGAGTTGTTACACACATCTCTACAGTTTGCTAATTTTTTTATAAATGGAATACTAAGTTTTCCACAAAAACTAAATTTTATTTCAGGACCATGCAGAACAACTTCATAA
544AxMP   ATGTATGTATAAAAATATTATGATATTCTCCTTGTGTCAATAATGTTTCATAATATCTTATTTATAAATAAGTACATAACAATATGGCCATAATCTGATAAGACTAATTCTATCAATAATAGGACTATTATGAATCATAACAAATCTTTTAACTAATTAAATGTAAATTCATGTTTTAAAAATTAAAAAAATAATTTGTATATGAGGGAGTTGTTACACACATCTCTACAGTTTGCTAATTTTTTTATAAATGGAATACTAAGTTTTCCACAAAAACTAAATTTTATTTCAGGACCATGCAGAACAACTTCATAA
811AxMP   ATGTATGTATAAAAATATTATGATATTCTCCTTGTGTCAATAATGTTTCATAATATCTTATTTATAAATAAGTACATAACAATATGGCCCTAATCTGATAAGACTAATTCTATCAATAATAGGACTATTATGAATCATAACAAATCTTTTAACTAATTAAATGTAAATTCATGTTTTAAAAATTAAAAATTTAATTTGTATATGAGGGAGTTGTTACACACATCTCTACAGTTTGCTAATTTTTTTATAAATGGAATACTAAGTTTTCCACAAAAACTAAATTTTATTTCAGGACCATGCAGAACAACTTCATAA
811BxMP   ATGTATATAAAAAAATATTATGTTATTCTCCTTGTCTCAATAATGTGTCATAATATCTTATTTATAAACAAGTACATAACAATATGGCCATAATCTAATAAGACTAATTCTATGAATAATAGGACTATGATGAATCTTGACAAAGCTTTTAACTAATTAAATGTAAATTCATGTTTTAAAAAAAATATTTTTTAATTATATATAGGAGAGTTGTTACGCATATCTCTACAGTTTGCAAATTTTTTTATACATAGAATACTAAGTTTTCCACAATTACTAAATTTTATTATAGGACCATGCAGAACAACTTCATAA
810BxMP   ATGTATATAAAAAAATATTATGTTATTCTCCTTGTCTCAATAATGTGTCATAATATCTTATTTATAAACAAGTACATAACAATATGGCCATAATCTAATAAGACTAATTCTATGAATAATAGGACTATGATGAATCTTGACAAAGCTTTTAACTAATTAAATGTAAATTCATGTTTTTAAAAAAATAATTTTTAATTATATATAGGAGAGTTGTTACACATATCTCTACAGTTTGCAAATTTTTTTATACATAGAATACTAAGTTTTCCACAATAACTAAATTTTATTATAGGACCATGCAGAACAACTTCATAA
810AxMP   ATGTATGTATAAAAATATTATGATATTCTCCTTGTGTCAATAATGTTTCATAATATCTTATTTATAAATAAGTATATAACAATATGGCCATAATCTGATAAGACTAATTCTATCAATAATAGGACTATTATGAATCATAACAAATCTTTTAACTAATTAAATGTAAATTCATGTTTTAAAAATTAAAAATTTAATTTGTATATGAGGGAGTTGTTACACACATCTCTACAGTTTGCTAATTTTTTTATAAATGGAATACTAAGTTTTCCACAAAAACTAAATTTTATTTCAGGACCATGCAGAACAACTTCATAA
553BxCP   ATGTATGTATAAAAATATTATGATATTCTCCTTGTGTCAATAATGTTTCATAATATCTTATTTATAAATAAGTACATAACAATATGGCCATAATCTGATAAGACTAATTCTATCAATAATAGGACTATTATGAATCATAACAAATCTTTTAACTAATTAAATGTAAATTCATGTTTTAAAAATTAAAAATTTAATTTGTATATGAGGGAGTTGTTACACACATCTCTACAGTTTGCTAATTTTTTTATAAATGGAATACTAAGTTTTCCACAAAAACTAAATTTTATTTCAGGACCATGCAGAACAACTTCATAA
553AxCP   TTGTATGTATAAAAATATTATGATATTCTCCTTGTGTCAATAATGTTTCATAATATCTTATTTATAAATAAGTACATAACAATATGGCCATAATCTGATAAGACTAATTCTATCAATAATAGGACTATTATGAATCATAACAAATCTTTTAACTAATTAAATGTAAATTCATGTTTTAAAAATTAAAAATTTAATTTGTATATGAGGGAGTTGTTACACACATCTCTACAGTTTGCTAATTTTCTTATAAATGGAATACTAAGTTTTCCACAAAAACTAAATTTTATTTCAGGACCATGCAGAACAACTCCATAA
560AxCP   ATGTATGTATAAAAATATTATGTTATTCTCCTTGTGTCAATAATGTTTCATAATATCTTATTTATAAACAAGTACATAACAATATGGCCATAATCTGATAAGACTATTTCTATCAATAATAGGACTATTATGAATCATAACAAATCTTTGAACTAATTAAATGTAAATTCATGTTTTAAAAATTAAAAATTTAATTTGTATATGAGAGAGTTGTTACACACAGCTCTACAGTTTGCTATTTTTTTTATAAATGGAATACTAAGTTTTCCACAATAACTAAATTTTATTTCAGGACCATGCAGAACAACTTCATAA
809BxCP   ATGTATATAAAAAAATATTATGTTATTCTCCTTGTCTCAATAATGTGTCATAATATCTTATTTATAAACAAGTACATAACAATATGGCCATAATCTAATAAGACTAATTCTATGAATAATAGGACTATGATGAATCTTGACAAAGCTTTTAACTAATTAAATGTAAATTCATGTTTTAAAAAAAATATTTTTTAATTATATATAGGAGAGTTGTTACACATATCTCTACAGTTTGCAAATTTTTTTATACATAGAATACTAAGTTTTCCACAATTACTAAATTTTATTATAGGACCATGCAGAACAACTTCATAA
566BxCP   ATGTATATAAAAAAATATTATGTTATTCTCCTTGTCTCAATAATGTGTCATAATATCTTATTTATAAACAAGTACATAACAATATGGCCATAATCTAATAAGACTAATTCTATGAATAATAGGACTATGATGAATCTTGACAAAGCTTTTAACTAATTAAATGTAAATTCATGTTTTAAAAAAAACAATTTTTAATTATATATAGGAGAGTTGTTACACATATCTCTACAGTTTGCAAATTTTTTTATACATAGAATACTAAGTTTTCCACAATTACTAAATTTTATTATAGGACCATGCAGAACAACTTCATAA
566AxCP   ATGTATGTATAAAAATATTATGATATTCTCCTTGTGTCAATAATGTTTCATAATATCTTATTTATAAATAAGAACATAACAATATGGCCATAATCTGATAAGACTAATTCTATCAATAATAGGACTATTATGAATCATAACAAATCTTTTAACTAATTAAATGTAAATTCATGTTTTAAAAATTAAAAATTTAATTTGTATATGAGGGAGTTGTTACACACATCTCTACAGTTTGCTATTTTTTTTATAAATGGAATACTAAGTTTTCCACAAAAACTAAATTTTATTTCAGGACCATGCAGAACAACTTCATAA
813AxCP   ATGTATGTATAAAAATATTATGATATTCTCCTTGTGTCAATAATGTTTCATAATATCTTATTTATAAATAAGAACATAACAATATGGCCATAATCTGATAAGACTAATTCTATCAATAATAGGACTATTATGAATCATAACAAATCTTTTAACTAATTAAATGTAAATTCATGTTTTAAAAATTAAAAATTTAATTTGTATATGAGGGAGTTGTTACACACATCTCTACAGTTTGCTATTTTTTTTATAAATGGAATACTAAGTTTTCCACAAAAACTAAATTTTATTTCAGGACCATGCAGAACAACTTCATAA
570AxCP   ATGTATGTATAAAAATATTATGTTATTCTCCTTGTGTCAATAATGTTTCATAATATCTTATTTATAAACAAGTACATAACAATATGGCCATAATCTGATAAGACTATTTCTATCAATAATAGGACTATTATGAATCATAACAAATCTTTGAACTAATTAAATGTAAATTCATGTTTTAAAAATTAAAAATTTAATTTGTATATGAGAGAGTTGTTACACACAGCTCTACAGTTTGCTAATTTTTTTATAAATGGAATACTAAGTTTTCCACAAAAACTAAATTTTATTTCAGGACCATGCAGAACAACTTCATAA
560BxCP   TTGTATGTATAAAAATATTATGATATTTTCCTTGTGTCAATAATGTTTCATAATATCTTATTTATAAATAAGTACATAACAATATGGCTATAATCTGATAAGACTAATTCTATCAATAATAGGACTATTATGAATCATAACAAATCTTTTAACTAATTAAATGTAAATTCATGTTTTAAAAATTAAAAATTTAATTTGTATATGAGGGAGTTGTTACACACATCTCTACAGTTTGCTAATTTTTTTATAAATGGAATACTAAGTTTTCCACAAAAACTAAATTTTATTTCAGGACCATGCAGAACAACTTCATAA
559AxCP   ATGTATATAAAAAAATATTATGTTATTCTCCTTGTCTCAATAATGTGTCATAATATCTTATTTATAAACAAGTACATAACAATATGGCCATAATCTAATAAGACTAATTCTATGAATAATAGGACTATGATGAATCTTGACAAAGCTTTTAACTAATTAAATGTAAATTCATGTTTTAAAAAAAATAATTTTTAATTATATATAGGAGAGTTGTTACACATATCTCTACAGTTTGCAAATTTTTTTATACATAGAATACTAAGTTTTCCACAATTACTAAATTTTATTATAGGACCATGCAGAACAACTTCATAA
569AxCP   ATGTATGTATAAAAATATTATGTTATTCTCCTTGTGTCAATAATGTTTCATAATATCTTATTTATAAACAAGTACATAACAATATGGCCATAATCTGATAAGACTATTTCTATCAATAATAGGACTATTATGAATCATAACAAATCTTTGAACTAATTAAATGTAAATTCATGTTTTAAAAATTAAAAATTTAATTTGTATATGAGAGAGTTGTTACACACAGCTCTACAGTTTGCTAATTTTTTTATAAATGGAATACTAAGTTTTCCACAATAACTAAATTTTATTTCAGGACCATGCAGAACAACTTCATAA
Ci 6 6 95 H 1
MP531A    GTAAGTATATAAAATGGTGGTGCATTTTCTTTGATTTCTATAGAAAATATTTACTTAGATCTTTTGTAAAATAAATAGAATAAGTGAAAATATTT
MP532A    GTAAGTATATAAAATGGTGGTGCATTTTCTTTGATTTCTATAGAAAATATTTACTTAGATCTTTTGTAAAATAAATAGAATAAGTGAAAATATTT
MP544A    GTAAGTATATAAAATGGTGGTGCATTTTCTTTGATTTCTATAGAAAATATTTACTTAGATCTTTTGTAAAATAAATAGAATAAGTGAAAATATTT
MP548A    GTAAGTATATAAATTGGTGGTGACTTTTCTTTGATTTTTATAGAAAATATTTACTTAGAGCTTTTGTAAAAAAAATAGAATAAGTGAAAATATTT
MP810A    GTAAGTATATAAAATGGTGGTGCATTTTCTTTGATTTCTATAGAAAATATTTACTTAGATCTTTTGTAAAATAAATAGAATAAGTGAAAATATTT
MP811A    GTAAGTATATAAATTGGTGGTGACTTTTCTTTGATTTTTATAGAAAATATTTACTTAGATCTTTTGTAAAAAAAATAGAATAAGTGAAAATATTT
CP552A    GTAAGTATATAAAATGGTGGTGCATTTTCTTTGATTTCTATAGAAAATATTTACTTAGATCTTTTGTAAAATAAATAGAATAAGTGAAAATATTT
CP553B    GTAAGTATATAAAAGGGTGGTGCATTTTCTTTGATTTCTGTAGAAAATATTTACTTAGATCTTTTGTAAAATAAATAGAATAAGTGAAAATATTT
CP560A    GTAAGTATATAAAATGATGGTGCATTTTCTTTGATTTCTATAGAAAATATTTACTTAGATTTTTTGTAAAATAAATAGAATAAGTGAAAATAGTC
CP566A    GTAAGTATATAAAATGGTGGTGCATTTTCTTTGATTTCTATAGAAAATATTTACTTAGATCTTTTGTAAAATAAATAGAATAAGTGAAAATATTT
CP570A    GTAAGTATATAAAACGGTGGTGCATTTTCTTTGATTTCTATAGAAAATATTTACTTAGATCTTTTGTAAAATAAATAGAATAAGTGAAAATATTT
CP570B    GTAAGTATATAAAACGGTGGTGCATTTTCTTTGATTTCTATAGAAAATATTTACTTAGATCTTTTGTAAAATAAATAGAATAAGTGAAAATATTT
