# Supplementary material for: Polyphyly and gene flow between non-sibling Heliconius species
Source: BMC Biol. 2006 Apr 21;4:11. doi: 10.1186/1741-7007-4-11 (PMC1481601; doi:10.1186/1741-7007-4-11)
Supplement: Additional File 2 — Complete alignment data. Aligned sequences for phylogenetic analysis and IM analysis. [file 1741-7007-4-11-S2.zip › Mpi.fasta]

>560AxCP
TTGTCCATTCAAGCTCATCCAACTAAGG-TAT-GTAT----GTATAAAA-ATA-ATTTAT
GTTATTTCTCCTTGTGTCAATCATTTAATGTTTCATA--ATAT-CTTATTATTCTTTCCA
TACAACGTGACATTGGCCATATATCAAGAATTCAATTCAATTCAAGATATTCTTAGTTAT
AAACAAGTACATAACAATATGGCCATAATCTGATAAGACTATTTCTATCAATAATAGGAC
TATTATGAATCATAACAAATCTTTGAACTAATTAAATGTAAATTCATGTTTTAAATAATT
AAAAATTTAATTTGTATATGAGAGAGAGTTGTTA----CACACAACAGCTCTACAGTTTG
CTAATTTTTTTTGATAAATGGAATACTAAGTACTTTCTTCTCTTTCCACAATAACTAAAT
TTTATTTCAGGACCATGCAGAACAACTTCATAA
>560BxCP
TTATCCATTCAAGCTCATCCAACTAAGG-TTT-GTAT-GATGTATAAAA-ATA-ATTTAT
GATATTTTTCCTTGTGTCAATCATTTAATGTTTCATAAGATATTCTTAT-----------
--------------------------------------------------------TTAT
AAATAAGTACATAACAATATGGCTATAATCTGATAAGACTAATTCTATCAATAATAGGAC
TATTATGAATCATAACAAATCTTTTAACTAATTAAATGTAAATTCATGTTTTAAATAATT
AAAAATTTAATTTGTATATGAGGGAGAGTTGTTATTA---CAC-ACATCTCTACAGTTTG
CTAAATTTTTTTGATAAATGGAATACTAAGTACTTTCTTCTCTTTCCACAAAAACTAAAT
TTTATTTCAGGACCATGCAGAACAACTTCATAA
>547AxMP
TTATCCATTCAAGCTCATCCAACTAAGG-TAT-GTAT-GATGTATAAAA-ATA-ATTTAT
GATATTTCTCCTTGTGTCAATCATTTAATGTTTCATAAGATATTCTTAT-----------
--------------------------------------------------------TTAT
AAATAAGTACATAACAATATGGCCATAATCTGATAAGACTAATTCTATCAATAATAGGAC
TATTATGAATCATAACAAATCTTTTAACTAATTAAATGTAAATTCATGTTTTAAATAATT
AAAAAAATAATTTGTATATGAGGGAGAGTTGTTATTA---CAC-ACATCTCTACAGTTTG
CTAATTTTTTTTGATAAATGGAATACTAAGTACTTTCTTCTCTTTCCACAAAAACTAAAT
TTTATTTCAGGACCATGCAGAACAACTTCATAA
>566BxCP
TTATCCATTCAAGCTCATCCAACTAAGG-TAT-GTATCTAAATAAAAAATATATATTTAT
GTTATTTCTCCTTGTCTCAAT-----AATGTGTCATAAGATATTCTTAT-----------
--------------------------------------------------------TTAT
AAACAAGTACATAACAATATGGCCATAATCTAATAAGACTAATTCTATGAATAATAGGAC
TATGATGAATCTTGACAAAGCTTTTAACTAATTAAATGTAAATTCATGTTTTAAA-AAAA
ACAATTTTTAATTATATATAGGAGAGAGTTGTTATTATTACACAATATCTCTACAGTTTG
CAAAATTTTTTTGATACATAGAATACTAAGTACTTTCTTCTCTTTCCACAATTACTAAAT
TTTATTATAGGACCATGCAGAACAACTTCATAA
>566AxCP
TTATCCATTCAAGCTCATCCAACTAAGG-TAT-GTAT-GATGTATAAAA-ATA-ATTTAT
GATATTTCTCCTTGTGTCAATCATTTAATGTTTCATAAGATATTCTTAT-----------
--------------------------------------------------------TTAT
AAATAAGAACATAACAATATGGCCATAAT----------------------TA--AGGAC
TATTATGAATCATAACAAATCTTTTAACTAATTAAATGTAAATTCATGTTTTAAATAATT
AAAAATTTAATTTGTATATGAGGGAGAGTTGTTATTA---CAC-ACATCTCTACAGTTTG
CTAATTTTTTTTGATAAATGGAATACTAAGTACTTTCTTCTCTTTCCACAAAAACTAAAT
TTTATTTCAGGACCATGCAGAACAACTTCATAA
>567AxCP
TTGTCCATTCAAGCTCATCCAACTAAGG-TAT-GTAT----GTATAAAA-ATA-ATTTAT
GATATTTCTCCTTGTGTCAATCATTTAATGTTTCATAAGATATTCTTA------------
------------------------------------------------------------
------------------------------------------------------------
------------------------------------------------------------
------------------------------------------------------------
-----------------------------GTACTTTCTTCTCTTTCCACAATAACTAAAT
TTTATTTCAGGACCATGCAGAACAACTTCATAA
>545AxMP
TTATCCATTCAAGCTCATCCAACTAAGG-TAT-GTAT-GATGTATAAAA-ATA-ATTTAT
GATATT-CTCCTTGTGTCAATCATTTAATGTTTCATAAGATATTCTTAT-----------
--------------------------------------------------------TTAT
AAATAAGTACGTAACAATATGGCCATAATCTGATAAGACTAATTCTATCAATAATAGGAC
TATTATGAATCATAACAAATCTTTTAACTAATTAAATGTAAATTCATGTTTTAAATAATT
AAAAATTTAATTTGTATATGAGGGAGAGTTGTTATTA---CAC-ACATCTCTACAGTTTG
CTAAATTTTTTTGATAAATGGAATACTAAGTACTTTCTTCTCTTTCCACAAAAACTAAAT
TTTATTTCAGGACCATGCAGAACAACTTCATAA
>545BxMP
TTATCCATTCAAGCTCATCCAACTAAGG-TAT-GTAT-GATGTATAAAA-ATA-ATTTAT
GATATT-CTCCTTGTGTCAATCATTTAATGTTTCATAAGATATTCTTAT-----------
--------------------------------------------------------TTAT
AAATAAGTATATAACAATATGGCCATAATCTGATAAGACTAATTCTATCAATAATAGGAC
TATTATGAATCATAACAAATCTTTTAACTAATTAAATGTAAATTCATGTTTTAAATAATT
AAAAATTTAATTTGTATATGAGGGAGAGTTGTTATTA---CAC-ACATCTCTACAGTTTG
CT-AAATTTTTT------------ACTAAGTACTTTCTTCTCTTTCCACAAAAACTAAAT
TTTATTTCAGGACCATGCAGAACAACTTCATAA
>546BxMP
TTATCCATTCAAGCTCATCCAACTAAGG-TAT-GTAT-GATGTATAAAA-ATA-ATTTAT
GATATTTCTCCTTGTGTCAATCATTTAATGTTTCATAAGATATTCTTAT-----------
--------------------------------------------------------TTAT
AAATAAGTACATAACAATATGGCCATAATCTGATAAGACTAATTCTATCAATAATAGGAC
TATTATGAATCATAACAAATCTTTTAACTAATTAAATGTAAATTCATGTTTTAAATAATT
AAAAATTTAATTTGTATATGAGGGAGAGTTGTTATTA---CAC-ACATCTCTACAGTTTG
CTAAATTTTTTTGATAAATGGAATACTAAGTACTTTCTTCTCTTTCCACAAAAACTAAAT
TTTATTTCAGGACCATGCAGAACAACTTCATAA
>546AxMP
TTGTCCATTCAAGCTCATCCAACTAAGG-TAT-GTAT----GTATAAAA-ATA-ATTTAT
GATATTTCTCCTTGTGTCAATCATTTAATGTTTCATAAGATATTCTTA------------
------------------------------------------------------------
------------------------------------------------------------
------------------------------------------------------------
------------------------------------------------------------
-----------------------------GTACTTTCTTCTCTTTCCACAATAACTAAAT
TTTATTTCAGGACCATGCAGAACAACTTCATAA
>544AxMP
TTATCCATTCAAGCTCATCCAACTAAGG-TAT-GTAT-GATGTATAAAA-ATA-ATTTAT
GATATTTCTCCTTGTGTCAATCATTTAATGTTTCATAAGATATTCTTAT-----------
--------------------------------------------------------TTAT
AAATAAGTACATAACAATATGGCCATAATCTGATAAGACTAATTCTATCAATAATAGGAC
TATTATGAATCATAACAAATCTTTTAACTAATTAAATGTAAATTCATGTTTTAAATAATT
AAAAAAATAATTTGTATATGAGGGAGAGTTGTTATTA---CAC-ACATCTCTACAGTTTG
CTAAATTTTTTTGATAAATGGAATACTAAGTACTTTCTTCTCTTTCCACAAAAACTAAAT
TTTATTTCAGGACCATGCAGAACAACTTCATAA
>811AxMP
TTATCCATTCAAGCTCATCCAACTAAGG-TAT-GTAT-GATGTATAAAA-ATA-ATTTAT
GATATTTCTCCTTGTGTCAATCATTTAATGTTTCATAAGATATTCTTAT-----------
--------------------------------------------------------TTAT
AAATAAGTACATAACAATATGGCCCTAATCTGATAAGACTAATTCTATCAATAATAGGAC
TATTATGAATCATAACAAATCTTTTAACTAATTAAATGTAAATTCATGTTTTAAATAATT
AAAAATTTAATTTGTATATGAGGGAGAGTTGTTATTA---CAC-ACATCTCTACAGTTTG
CTAAATTTTTTTGATAAATGGAATACTAAGTACTTTCTTCTCTTTCCACAAAAACTAAAT
TTTATTTCAGGACCATGCAGAACAACTTCATAA
>811BxMP
TTATCCATTCAAGCTCATCCAACTAAGG-TAT-GTATCTAAATAAAAAATATATATTTAT
GTTATTTCTCCTTGTCTCAAT-----AATGTGTCATAAGATATTCTTAT-----------
--------------------------------------------------------TTAT
AAACAAGTACATAACAATATGGCCATAATCTAATAAGACTAATTCTATGAATAATAGGAC
TATGATGAATCTTGACAAAGCTTTTAACTAATTAAATGTAAATTCATGTTTTAAA-AAAA
ATATTTTTTAATTATATATAGGAGAGAGTTGTTATTATTACGCAATATCTCTACAGTTTG
CAAAATTTTTTTGATACATAGAATACTAAGTACTTTCTTCTCTTTCCACAATTACTAAAT
TTTATTATAGGACCATGCAGAACAACTTCATAA
>810BxMP
TTATCCATTCAAGCTCATCCAACTAAGG-TAT-GTATCTAAATAAAAAATATATATTTAT
GTTATTTCTCCTTGTCTCAAT-----AATGTGTCATAAGATATTCTTAT-----------
--------------------------------------------------------TTAT
AAACAAGTACATAACAATATGGCCATAATCTAATAAGACTAATTCTATGAATAATAGGAC
TATGATGAATCTTGACAAAGCTTTTAACTAATTAAATGTAAATTCATGTTTTTAA-AAAA
ATAATTTTTAATTATATATAGGAGAGAGTTGTTATTATTACACAATATCTCTACAGTTTG
CAAAATTTTTTTGATACATAGAATACTAAGTACTTTCTTCTCTTTCCACAATAACTAAAT
TTTATTATAGGACCATGCAGAACAACTTCATAA
>813AxCP
TTATCCATTCAAGCTCATCCAACTAAGG-TAT-GTAT-GATGTATAAAA-ATA-ATTTAT
GATATTTCTCCTTGTGTCAATCATTTAATGTTTCATAAGATATTCTTAT-----------
--------------------------------------------------------TTAT
AAATAAGAACATAACAATATGGCCATAAT----------------------TA--AGGAC
TATTATGAATCATAACAAATCTTTTAACTAATTAAATGTAAATTCATGTTTTAAATAATT
AAAAATTTAATTTGTATATGAGGGAGAGTTGTTATTA---CAC-ACATCTCTACAGTTTG
CTAATTTTTTTTGATAAATGGAATACTAAGTACTTTCTTCTCTTTCCACAAAAACTAAAT
TTTATTTCAGGACCATGCAGAACAACTTCATAA
>570AxCP
TTGTCCATTCAAGCTCATCCAACTAAGG-TAT-GTAT----GTATAAAA-ATA-ATTTAT
GTTATTTCTCCTTGTGTCAATCATTTAATGTTTCATA--ATAT-CTTATTATTCTTTCCA
TACAACGTGACATTGGCCAAATATCAAGAATTCAATTCAATTCAAGATATTCTTAGTTAT
AAACAAGTACATAACAATATGGCCATAATCTGATAAGACTATTTCTATCAATAATAGGAC
TATTATGAATCATAACAAATCTTTGAACTAATTAAATGTAAATTCATGTTTTAAATAATT
AAAAATTTAATTTGTATATGAGAGAGAGTTGTTA----CACACAACAGCTCTACAGTTTG
CTAAATTTTTTTGATAAATGGAATACTAAGTACTTTCTTCTCTTTCCACAAAAACTAAAT
TTTATTTCAGGACCATGCAGAACAACTTCATAA
>809AxCP
TTGTCCATTCAAGCTCATCCAACTAAGG-TAT-GTAT----GTATAAAA-ATA-ATTTAT
GTTATTTCTCCTTGTGTCAATCATTTAATGTTTCATA--ATAT-CTTATTATTCTTTCCA
TACAACGTGACATTGGCCATATATCAAGAATTCAATTCAATTCAAGATATTCTTAGTTAT
AAACAAGTACATAACAATATGGCCATAATCTGATAAGACTATTTCTATCAATAATAGGAC
TATTATGAATCATAACAAATCTTTGAACTAATTAAATGTAAATTCATGTTTTAAATAATT
AAAAAAATTATTTGTATATGAGAGAGAGTTGTTA----CACACAACAGCTCTACAGTTTG
CTAAATTTTTTTGATAAATGGAATACTAAGTACTTTCTTCTCTTTCCACAATAACTAAAT
TTTATTTCAGGACCATGCAGAACAACTTCATAA
>810AxMP
TTATCCATTCAAGCTCATCCAACTAAGG-TAT-GTAT-GATGTATAAAA-ATA-ATTTAT
GATATT-CTCCTTGTGTCAATCATTTAATGTTTCATAAGATATTCTTAT-----------
--------------------------------------------------------TTAT
AAATAAGTATATAACAATATGGCCATAATCTGATAAGACTAATTCTATCAATAATAGGAC
TATTATGAATCATAACAAATCTTTTAACTAATTAAATGTAAATTCATGTTTTAAATAATT
AAAAATTTAATTTGTATATGAGGGAGAGTTGTTATTA---CAC-ACATCTCTACAGTTTG
CTAAATTTTTT-------------ACTAAGTACTTTCTTCTCTTTCCACAAAAACTAAAT
TTTATTTCAGGACCATGCAGAACAACTTCATAA
>809BxCP
TTATCTATTCAAGCTCATCCAACTAAGG-TAT-GTATCTAAATAAAAAATATATATTTAT
GTTATTTCTCCTTGTCTCAAT-----AATGTGTCATAAGATATTCTTAT-----------
--------------------------------------------------------TTAT
AAACAAGTACATAACAATATGGCCATAATCTAATAAGACTAATTCTATGAATAATAGGAC
TATGATGAATCTTGACAAAGCTTTTAACTAATTAAATGTAAATTCATGTTTTAAA-AAAA
ATATTTTTTAATTATATATAGGAGAGAGTTGTTATTATTACACAATATCTCTACAGTTTG
CAAAATTTTTTTGATACATAGAATACTAAGTACTTTCTTCTCTTTCCACAATTACTAAAT
TTTATTATAGGACCATGCAGAACAACTTCATAA
>507AxMFG
TTGTCCATTCAAGCTCATCCAACTAAGG-TAT-GTAT----GTATAAAA-ATA-ATTTAT
GATATTTCTCCTTGTGTCAATCATTTAATGTTTCATAAGATATTCTTAT-----------
--------------------------------------------------------TTAT
AAACAAGTACATAACAATATGGCCATAATCTGATAAGACTAATTCTATCAATAATAGAAC
TATTATGAATCATTACAAATCTTTTAACTAATTAAATGTAAATTCATGTTTTAAATAATT
AAAAATTTAATTTGTTTATGAGAGAGAGTTGTTATTA-CACACAACATCTCTACAGTTTG
CTAAAATTTTTT-ATACATAGAATACTAAGTTCTTTGTTCTCTTTCCACAATAACTAAAT
TTTATTTCAGGACCATGCAGAACAACTTCATAA
>437BxMFG
TTGTCCATTCAAGCTCATCCAACTAAGG-TAT-GTAT----GTATAAAA-ATA-ATTTAT
GATATTTCTCCTTGTGTCAATCATTTAATGTTTCATAAGATATTCTTAT-----------
--------------------------------------------------------TTAT
AAACAAGTACATAACAATATGGCCATAATCTGATAAGACTAATTCTATCAATAATAGAAC
TATTATGAATCATTACAAATCTTTTAACTAATTAAATGTAAATTCATGTTTTAAATAATT
AAAAATTTAATTTGTTTATGAGAGAGAGTTGTTATTA-CACACAACATCTCTACAGTTTG
CTAAAATTTTTT-ATACATAGAATACTAAGTTCTTTGTTCTCTTTCCACAATAACTAAAT
TTTATTTCAGGACCATGCAGAACAACTTCATAA
>437AxMFG
TTGTCCATTCAAGCTCATCCAACTAAGG-TAT-GTAT----GTATAAAA-ATA-ATTTAT
GATATTTCTCCTTGTGTCAATCATTTAATGTTTCATAAGATATTCTTA------------
------------------------------------------------------------
------------------------------------------------------------
------------------------------------------------------------
------------------------------------------------------------
-----------------------------GTACTTTCTTCTCTTTCCACAATAACTAAAT
TTTATTTCAGGACCATGCAGAACAACTTCATAA
>436AxMFG
TTGTCCATTCAAGCTCATCCAACTAAGG-TAT-GTAT----GTATAAAA-ATA-ATTTAT
GATATTTCTCCTTGTGTCAATCATTTAATGTTTCATAAGATATTCTTAT-----------
--------------------------------------------------------TTAT
AAACAAGTACATAACAATATGGCCATAATCTGATAAGACTAATTCTATCAATAATAGAAC
TATTATGAATCATTACAAATCTTTTAACTAATTAAATGTAAATTCATGTTTTAAATAATT
AAAAATTTAATTTGTATATGAGAGAGAGTTGTTATTA-CACACAACATCTCTACAGTTTG
CTAAAATTTTTT-ATACATAGAATACTAAGTTCTTTGTTCTCTTTCCACAATAACTAAAT
TTTATTTCAGGACCATGCAGAACAACTTCATAA
>438BxMFG
TTATCCATTCAAGCTCATCCAACTAAGG-TAT-GTAT----GTATAAAA-ATA-ATTTAT
GTTATTTCTCATTGTGTCAATCATTTAATGTTTCATAAGATATTCTTAT-----------
--------------------------------------------------------TTAT
AGACAAGTACATAACAATGTGGCCATATTCTGATAAGACTAATTCTATCAATAATAGGAC
TATTATGAATCATAACAAATCTTTTAACTAATTAAATGTAAATTCATGTTTTAAATAATT
AAAAATTTAATTTGTATATGAGAGAG--TTGTTATTA-CACACAATATCTCTACAGTTTG
CAAAAATTTTTTGATACATAGAATACTAAGTACTTTCTTCTCTTCTCACAATAACTAAAT
TTTATTTCAGGACCATGCAGAACAACTTCATAA
>439AxMFG
TTGTCCATTCAAGCTCATCCAACTAAGG-TAT-GTAT----GTATAAAA-ATA-ATTTAT
GATATTTCTCCTTGTGTCAATCATTTAATGTTTCATAAGATATTCTTAT-----------
--------------------------------------------------------TTAT
AAACAAGTACATAACAATATGGCCATAATCTGATAAGACTAATTCTATCAATAATAGAAC
TATTATGAATCATTACAAATCTTTTAACTAATTAAATGTAAATTCATGTTTTAAATAATT
AAAAATTTAATTTGTATATGAGAGATAGTTGTTATTA-CACACAACATCTCTACAGTTTG
CTAAAATTTTTT-ATACATAGAATACTAAGTTCTTTGTTCTCTTTCCACAATAACTAAAT
TTTATTTCAGGACCATGCAGAACAACTTCATAA
>438AxMFG
TTGTCCATTCAAGCTCATCCAACTAAGG-TAT-GTAT----GTATAAAA-ATA-ATTTAT
GATATTTCTCCTTGTGTCAATCATTTAATGTTTCATAAGATATTCTTAT-----------
--------------------------------------------------------TTAT
AAACAAGTACATAACAATATGGCCATAATCTGATAAGACTAATTCTATCAATAATAGAAC
TATTATGAATCATTACAAATCTTTTAACTAATTAAATGTAAATTCATGTTTTAAATAATT
AAAAATTTAATTTGTTTATGAGAGAGAGTTGTTATTA-CACACAACATCTCTACAGTTTG
CTAAAATTTTTT-ATACATAGAATACTAAGTTCTTTGTTCTCTGTCCACAATAACTAAAT
TTTATTTCAGGACCATGCAGAACAACTTCATAA
>531AxMP
TTATCCATTCAAGCTCATCCAACTAAGG-TAT-GTAT-GATGTATAAAA-ATA-ATTTAT
GATATTTCTCCTTGTGTCAATCATTTAATGTTTCATAAGATATTCTTAT-----------
--------------------------------------------------------TTAT
AAATAAGTACATAACAATATGGCCATAATCTGATAAGACTAATTCTATCAATAATAGGAC
TATTATGAATCATAACAAATCTTTTAACTAATTAAATGTAAATTCATGTTTTAAATAATT
AAAAATTTAATTTGTATATGAGGGAGAGTTGTTATTA---CAC-ACATCTCTACAGTTTG
CTAAATTTTTTTGATAAATGGAATACTAAGTACTTTCTTCTCTTTCCACAAAAACTAAAT
TTTATTTCAGGACCATGCAGAACAACTTCATAA
>418AxMFG
TTGTCCGTTCAAGCTCATCCAACTAAGG-TAT-GTAT----GTATAAAA-ATA-ATTTAT
GATATTTCTCCTTGTGTCAATCATTTAATGTTTCATAAGATATTCTTAT-----------
--------------------------------------------------------TTAT
AAACAAGTACATAACAATATGGCCATAATCTGATAAGACTAATTCTATCAATAATAGAAC
TATTATGAATCATTACAAATCTTTTAACTAATTAAATGTAAATTCATGTTTTAAATAATT
AAAAATTTAATTTGTTTATGAGAGAGAGTTGTTATTA-CACACAACATCTCTACAGTTTG
CTAAAATTTTTT-ATACATAGAATACTAAGTTCTTTGTTCTCTTTCCACAATAACTAAAT
TTTATTTCAGGACCATGCAGAACAACTTCATAA
>417BxMFG
TTGTCAATTCAAGCTCATCCAACTAAGG-TAT-GTAT----GTATAAAA-ATA-ATTTAT
GATATTTCTCCTTGTGTCAATCATTTAATGTTTCATAAGATATTCTTAT-----------
--------------------------------------------------------TTAT
AAACAAGTACATAACAATATGGCCATAATCTGATAAGACTAATTCTATCAATAATAGAAC
TATTATGAATCATTACAAATCTTTTAACTAATTAAATGTAAATTCATGTTTTAAATAATT
AAAAATTTAATTTGTATATGAGAGAGAGTTGTTATTA-CACACAACATCTCTACAGTTTG
CTAAAATTTTTT-ATACATAGAATACTAAGTTCTTTGTTCTCTTTCCACAATAACTAAAT
TTTATTTCAGGACCATGCAGAACAACTTCATAA
>415AxMFG
TTGTCCATTCAAGCTCATCCAACTAAGG-TAT-GTAT----GTATAAAA-ATA-ATTTAT
GATATTTCTCCTTGTGTCAATCATTTAATGTTTCATAAGATATTCTTAT-----------
--------------------------------------------------------TTAT
AAACAAGTACATAACAATATGGCCATAATCTGATAAGACTAATTCTATCAATAATAGAAC
TATTATGAATCATTACAAATCTTTTAACTAATTAAATGTAAATTCATGTTTTAAATAATT
AAAAATTTAATTTGTATATGAGAGAGAGTTGTTATTA-CACACAACATCTCTACAGTTTG
CTAAAATTTTTT-ATACATAGAATACTAAGTTCTTTGTTCTCTTTCCACAATAACTAAAT
TTTATTTCAGGACCATGCAGAACAACTTCATAA
>418BxMFG
TTGTCCATTCAAGCTCATCCAACTAAGG-TAT-GTAT----GTATAAAA-ATA-ATTTAT
GATATTTCTCCTTGTGTCAATCATTTAATGTTTCATAAGATATTCTTAT-----------
--------------------------------------------------------TTAT
AAACAAGTACATAACAATATGGCCATAATCTGATAAGACTAATTCTATCAATAATAGAAC
TATTATGAATCATTACAAATCTTTTAACTAATTAAATGTAAATTCATGTTTTAAATAATT
AAAAATTTAATTTGTATATGAGAGAG--TTGTTATTA-CACACAATATCTCTACAGTTTG
CAAAAATTTTTTGATACATAGAATACTAAGTACTTTCTTCTCTTCTCACAATAACTAAAT
TTTATTTCAGGACCATGCAGAACAACTTCATAA
>559AxCP
-TATCCATTCAAGCTCATCCAACTAAGG-TAT-GTATCTAAATAAAAAATATATATTTAT
GTTATTTCTCCTTGTCTCAAT-----AATGTGTCATAAGATATTCTTAT-----------
--------------------------------------------------------TTAT
AAACAAGTACATAACAATATGGCCATAATCTAATAAGACTAATTCTATGAATAATAGGAC
TATGATGAATCTTGACAAAGCTTTTAACTAATTAAATGTAAATTCATGTTTTAAA-AAAA
ATAATTTTTAATTATATATAGGAGAGAGTTGTTATTATTACACAATATCTCTACAGTTTG
CAAAATTTTTTTGATACATAGAATACTAAGTACTTTCTTCTCTTTCCACAATTACTAAAT
TTTATTATAGGACCATGCAGAACAACTTCATAA
>552AxCP
------ATTCAAGCTCATCCAACTAAGG-TAT-GTAT----GTATAAAA-ATA-ATTTAT
GATATTTCTCCTTGTGTCAATCATTTAATGTTTCATAAGATATTCTTA------------
------------------------------------------------------------
------------------------------------------------------------
------------------------------------------------------------
------------------------------------------------------------
-----------------------------GTACTTTCTTCTCTTTCCACAATAACTAAAT
TTTATTTCAGGACCATGCAGAACAACTTCATAA
>532BxMP
------ATTCAAGCTCATCCAACTAAGG-TAT-GTAT-GATGTATAAAA-ATA-ATTTAT
GATATTTCTCCTTGTGTCAATCATTTAATGTTTCATAAGATATTCTTAT-----------
--------------------------------------------------------TTAT
AAATAAGTACATAACAATATGGCCATAATCTGATAAGACTAATTCTATCAATAATAGGAC
TATTATGAATCATAACAAATCTTTTAACTAATTAAATGTAAATTCATGTTTTAAATAATT
AAAAATTTAATTTGTATATGAGGGAGAGTTGTTATTA---CAC-ACATCTCTACAGTTTG
CTAAATTTTTTTGATAAATGGAATACTAAGTACTTTCTTCTCTTTCCACAAAAACTAAAT
TTTATTTCAGGACCATGCAGAACAACTTCATAA
>533BxMP
---------CAAGCTCATCCAACTAAGG-TATAGTAT-GATGTATAAAA-ATA-ATTTAT
GATATTTCTCCTTGTGTCAATCATTTAATGTTTCATAAGATATTCTTAT-----------
--------------------------------------------------------TTAT
AAATAAGTACATAACAATATGGCCATAATCTGATAAGACTAATTCTATCAATAATAGGAC
TATTATGAATCATAACAAATCTTTTAACTAATTAAATGTAAATTCATGTTTTAAATAATT
AAAAATTTAATTTGTATATGAGGGAGAGTTGTTATTA---CAC-ACATCTCTACAGTTTG
CTAAATTTTTTTGATAAATGGAATACTAAAT-----------TTT--ACAAAAACTAAAT
TTTATTTCAGGACCATGCAGAACAACTCCATAA
>533AxMP
---------CAAGCTCATCCAACTAAGG-TATAG-ATCTAAATAAAAAATATATATTTAT
GTTATTTCTCCTTGTCTCAAT-----AATGTGTCATAAGATATTCTTAT-----------
--------------------------------------------------------TTAT
AAACAAGTACATAACAATATGGCCATAATCTAATAAGACTAATTCTATGAATAATAGGAC
TATGATGAATCTTGACAAAGCTTTTAACTAATTAAATGTAAATTCATGTTTTTAA-AAAA
ATAATTTTTAATTATATATAGGAGAGAGTTGTTATTATTACACAATATCTCTACAGTTTG
CAAAATTTTTTTGATACATAGAATACTAAGTACTTTCTTCTCTTTCCACAATTACTAAAT
TTTATTATAGGACCATGCAGAACAACTCCATAA
>532AxMP
----------AAGCTCATCCAACTAAGG-TATAGTAT-GATGTATAAAA-ATA-ATTTAT
GATATTTCTCCTTGTGTCAATCATTTAATGTTTCATAAGATATTCTTAT-----------
--------------------------------------------------------TTAT
AAATAAGTACATAACAATATGGCCATAATCTGATAAGACTAATTCTATCAATAATAGGAC
TATTATGAATCATAACAAATCTTTTAACTAATTAAATGTAAATTCATGTTTTAAATAATT
AAAAATTTAATTTGTATATGAGGGAGAGTTGTTATTA---CAC-ACATCTCTACAGTTTG
CTAAATTTTTTTGATAAATGGAATACTAAAT-----------TTT--ACAAAAACTAAAT
TTTATTTCAGGACCATGCAGAACAACTCCATAA
>527AxMFG
-----------AGCTCATCCAACTAAGG--ATAGTAT----GTATAAAA-ATA---TTAT
GATATTTCTCCTTGTGTCAATCATTTAATGTTTCATAAGATATTCTTAT-----------
--------------------------------------------------------TTAT
AAACAAGTACATAACAATATGGCCATAATCTGATAAGACTAATTCTATCAATAATAGAAC
TATTATGAATCATTACAAATCTTTTAACTAATTAAATGTAAATTCATGTTTTAAATAATT
AAAAATTTAATTTGTATATGAGAGAGAGTTGTTATTA-CACACAACATCTCTACAGTTTG
CTAAAATTTTTT-ATACATAGAATACTAAGTTCTTTGTTCTCTTTCCACAATAACTAAAT
TTTATTTCAGGACCATGCAGAACAACTCCATAA
>553BxCP
-------------CTCATCCAACTAAGG-TAT-GTAT-GATGTATAAAA-ATA-ATTTAT
GATATTTCTCCTTGTGTCAATCATTTAATGTTTCATAAGATATTCTTAT-----------
--------------------------------------------------------TTAT
AAATAAGTACATAACAATATGGCCATAATCTGATAAGACTAATTCTATCAATAATAGGAC
TATTATGAATCATAACAAATCTTTTAACTAATTAAATGTAAATTCATGTTTTAAATAATT
AAAAATTTAATTTGTATATGAGGGAGAGTTGTTATTA---CAC-ACATCTCTACAGTTTG
CTAAATTTTTTTGATAAATGGAATACTAAGTACTTTCTTCTCTTTCCACAAAAACTAAAT
TTTATTTCAGGACCATGCAGAACAACTTCATAA
>553AxCP
-------------CTCATCCAACTAAGGTGTTAGTAT-GATGT--AAAATATA---TTAT
GATATTTCTCCTTGTGTCAATCATTTAATGTTTCATAAGATATTCTTAT-----------
--------------------------------------------------------TTAT
AAATAAGTACATAACAATATGGCCATAATCTGATAAGACTAATTCTATCAATAATAGGAC
TATTATGAATCATAACAAATCTTTTAACTAATTAAATGTAAATTCATGTTTTAAATAATT
AAAAATTTAATTTGTATATGAGGGAGAGTTGTTATTA---CAC-ACATCTCTACAGTTTG
CTAAATTTTCTTGATAAATGGAATACTAAGTACTTTCTTCTCTTTCCACAAAAACTAAAT
TTTATTTCAGGACCATGCAGAACAACTCCATAA
>569AxCP
------------------CCAACTAAGG-TAT-GTAT----GTATAAAA-ATA-ATTTAT
GTTATTTCTCCTTGTGTCAATCATTTAATGTTTCATA--ATAT-CTTATTATTCTTTCCA
TACAACGTGACATTGGCCATATATCAAGAATTCAATTCAATTCAAGATATTCTTAGTTAT
AAACAAGTACATAACAATATGGCCATAATCTGATAAGACTATTTCTATCAATAATAGGAC
TATTATGAATCATAACAAATCTTTGAACTAATTAAATGTAAATTCATGTTTTAAATAATT
AAAAATTTAATTTGTATATGAGAGAGAGTTGTTA----CACACAACAGCTCTACAGTTTG
CTAAATTTTTTTGATAAATGGAATACTAAGTACTTTCTTCTCTTTCCACAATAACTAAAT
TTTATTTCAGGACCATGCAGAACAACTTCATAA
>548AxMP
------------------CCAACTAAGG-TAT-GTAT-GATGTATAAAA-ATA-ATTTAT
GATATT-CTCCTTGTGTCAATCATTTAATGTTTCATAAGATATTCTTAT-----------
--------------------------------------------------------TTAT
AAATAAGTATATAACAATATGGCCATAATCTGATAAGACTAATTCTATCAATAATAGGAC
TATTATGAATCATAACAAATCTTTTAACTAATTAAATGTAAATTCATGTTTTAAATAATT
AAAAATTTAATTTGTATATGAGGGAGAGTTGTTATTA---CAC-ACATCTCTACAGTTTG
CT-AAATTTTTT------------ACTAAGTACTTTCTTCTCTTTCCACAAAAACTAAAT
TTTATTTCAGGACCATGCAGAACAACTTCATAA
>441BxMFG
----------------------CTAAGG-TAT-GTAT----GTATAAAA-ATA-ATTTAT
GATATTTCTCCTTGTGTCAATCATTTAATGTTTCATAAGATATTCTTAT-----------
--------------------------------------------------------TTAT
AAACAAGTACATAACAATATGGCCATAATCTGATAAGACTAATTCTATCAATAATAGAAC
TATTATGAATCATTACAAATCTTTTAACTAATTAAATGTAAATTCATGTTTTAAATAATT
AAAAATTTAATTTGTTTATGAGAGAGAGTTGTTATTA-CACACAACATCTCTACAGTTTG
CTAAAATTTTTT-ATACATAGAATACTAAGTTCTTTGTTCTCTGTCCACAATAACTAAAT
TTTATTTCAGGACCATGCAGAACAACTTCATAA
>441AxMFG
TTGTCCATTCAAGCTCATCCAACTAAGG-TAT-GTAT----GTATAAAA-ATA-ATTTAT
GATATTTCTCCTTGTGTCAATCATTTAATGTTTCATAAGATATTCTTAT-----------
--------------------------------------------------------TTAT
AAACAAGTACATAACAATATGGCCATAATCTGATAAGACTAATTCTATCAATAATAGAAC
TATTATGAA---TTACAAATCTTTTAACTAATTAAATGTAAATTCATGTTTTAAATAATT
AAAAATTTAATTTGTTTATGAGAGAGAGTTGTTATTA-CACACAACATCTCTACAGTTTG
CTAAAATTTTTT-ATACATAGAATACTAAGTTCTTTGTTCTCTTTCCACAATAACTAAAT
TTTATTTCAGGACCATGCAGAACAACTTCATAA
>417AxMFG
------------------------------ATAGTAT----GTATAAAA-ATA-ATTTAT
GATATTTCTCCTTGTGTCAATCATTTAATGTTTCATAAGATATTCTTAT-----------
--------------------------------------------------------TTAT
AAACAAGTACATAACAATATGGCCATAATCTGATAAGACTAATTCTATCAATAATAGAAC
TATTATGAA---TTACAAATCTTTTAACTAATTAAATGTAAATTCATGTTTTAAATAATT
AAAAATTTAATTTGTATATGAGAGAGAGTTGTTATTA-CACACAACATCTCTACAGTTTG
CTAAAATTTTTT-ATACATAGAATACTAAGTTCTTTGTTCTCTTTCCACAATAACTAAAT
TTTATTTCAGGACCATGCAGAACAACTTCATAA
>346Hxnum
TTATCCATTCAAGCTCATCCAACTAAGG-TAT-GTAT----GTATAAAA-ATA------T
GTTATTTCTC-TTGTGTCAATCA--------TTCATAAGATATTCTTAT-----------
--------------------------------------------------------TTAT
AGACTAGTTATTTATA--------------------GACTAATTCTATCAATAAGAGGAC
TATTATGAATCATAACAAATCTTTTAACTAATTAAATGTAATTTCGTGTTTTAAATAATT
AAAAATTTAATTTGTATATGAGAGAGAATTATTATTA-CTCACAACATCTCTACAGTTTG
CTAAAATTTTTTGATACATAAAATACTAAGTACTTTCTTCTCTTTCCACAATAACTAAAT
TTTATTTCAGGACCATGCAGAACAACTTCATAA
