# Supplementary material for: Polyphyly and gene flow between non-sibling Heliconius species
Source: BMC Biol. 2006 Apr 21;4:11. doi: 10.1186/1741-7007-4-11 (PMC1481601; doi:10.1186/1741-7007-4-11)
Supplement: Additional File 2 — Complete alignment data. Aligned sequences for phylogenetic analysis and IM analysis. [file 1741-7007-4-11-S2.zip › Tpi.fasta]

>548A.MP   
TGGTGAAAAGGACGATCTGGTTGCTGATAAGGTAAAAAAAA-TGACTCTTTATACAATAC
AGTAAGAGAAATATTTGTATAATCAAATCATAGGTTCAGCCATACATATATCTCCATAGA
GAAATAGGACATGGGGATTAACAGTCTTGGACACATACTTTTTTATCTATTGTTCATTAG
ATTGAAACTCTTATTAATATTGTATATTTCTTACATAGAAAGGACAACA---TGCATA--
-CATTTAGACAATTTTAATTAAGATTGCACTTTTACACAGCAAAGTTAAATTTAGTGTCT
AGTATTTTCTATGAATTATCATACCACACT------------------------------
-----------------------------ACCACAGGCATATAATATTCAAACTAATATG
ATAAAAATAAACTGATATATTTCAGGTGGCCCATGCCCTTGAATGTGGTTTAAAAGTGAT
TGCCTGTATAGGTGAAACTTTAGAAGAGAGGGAGGCGGGTAAAACTGAGGAAGTGGTGTT
CAGGCAAACTAAG-----------------
>346.NUM   
TGGTGAAAAGGATGATCTGGTTGCTGAAAAGGTAAAAAA---TGACTCTTTATACAATAC
AGTAAGAGAAATATTTGCATAATCAAATCATAGGTTCAGCCATACACATATCTCCATAGA
GAAATAGGATGTGGGGATTAATAGTCTTGGACACTTACTTTTTTATCTATTGTTCATTAG
ATTGGAACTCTTATTTATGTTGTATATTTCTTACATAGAAAGGACAACA---TGCATA--
-CATTTAGACAATTTTAATTAAGATTGCACTTTTACACAGCAAAGTTAAATTTAGTGTCT
AGTATTTTCTATGAATTATCATACCAATTGTATGGCAAGTTTTTGTTTAAATAAGCAATC
GTTAAGTTGGGCAATATTTGCACTGTATTACCACAGGTACATAATATTCAAACTAATATG
TTAAAAATAAACTGATATATTTCAGGTGGCCCATGCCCTTGAATGTGGTTTAAAAGTGAT
TGCCTGCATAGGTGAAACTTTAGAAGAGAGGGAGGCGGGTAAAACTGAGGAAGTGGTGTT
CAGGCAAACTAAGGCTCTATTGCCTGCCA-
>436B.MFG  
-------AAGGACGATCTGGTTGCTGATAAGGTAAAAAAAAATGACTCTTTATACAATAC
AGTAAGAGAAATATTTGCATAATCAAATCATAGGTTCAGCCATGCATATATCTCTATAGA
GAAATAGGACATGGGGATTAACCGTCTTGGACACATATTTTTTTATCTATTGTTCATTAG
ATTGAAACTCTTATTAATATTGTATATTTCTTACATAGAAAGGACAACACAATGTATGCA
ACACTTAGACAATTTTAATTAAGATTGCACTTTTACACAGCAAAGTTAAATTTAGTGTCT
AGTATTTTTTATGAATTATCATACCACACG------------------------------
-----------------------------ACCACAGGCATATAACATTCAAACTAATATG
ATAAAAATAAACTGATATATTTCAGGTGGCCCATGCCCTTGAATGTGGTTTAAAAGTGAT
TGCCTGTATAGGTGAAACTTTAGAAGAGAGGGAGGCGGGTAAAACTGAGGAAGTGGTGTT
CAGGCAAACTAAGGCTC-------------
>436A.MFG  
-------AAGGATGATCTGGTTGCTGATAAGGTAAAAAAAAATGACTCTTTATACAATAC
AGTAAGAGAAATATTTGCATAATCAAATCATAGGTTCAGCCATGCATATATCTCTATAGA
GAAATAGGATATGGGGATTAACCGTCTTGGACACATACTTTTTTATCTATTGTTCATTAG
ATTGAAACTCTTATTAATATTGTATATTTCTTACATAGAAAGGACAACACAATGTATGCA
ACACTTAGACAATTTTAATTAAGATTGCACTTTTACACAGCAAAGTTAAATTTAGTGTCT
AGTATTTTTTATGAATTATCATACCACACG------------------------------
-----------------------------ACCACAGGCATATAACATTCAAACTAATATG
ATAAAAATAAACTGATATATTTCAGGTGGCCCATGCCCTTGAATGTGGTTTAAAAGTGAT
TGCCTGTATAGGTGAAACTTTAGAAGAGAGGGAGGCGGGTAAAACTGAGGAAGTGGTGTT
CAGGCAAACTAAGGCTCTATTGCCTGCC--
>441B.MFG  
-------AAGGACGATCTGGTTGCTGATAAGGTAAAAAAAAATGACTCTTTATACAATAC
AGTAAGAGAAATATTTGCATAATCAAATCATAGGTTCAGCCATGCATATATCTCTATAGA
GAAATAGGACATGGGGATTAACCGTCTTGGACACATATTTTTTTATCTATTGTTCATTAG
ATTGAAACTCTTATTAATATTGTATATTTCTTACATAGAAAGGACAACACAATGTATGCA
ACACTTAGACAATTTTAATTAAGATTGCACTTTTACACAGCAAAGTTAAATTTAGTGTCT
AGTATTTTTTATGAATTATCATACCACACG------------------------------
-----------------------------ACCACCGGCATATAATATTCAAACTAATATG
ATAAAAATAAACTGATATATTTCAGGTGGCCCATGCCCTTGAATGTGGTTTAAAAGTGAT
TGCCTGTATAGGTGAAACTTTAGAAGAGAGGGAGGCGGGTAAAACTGAGGAAGTGGTGTT
CAGGCAAACTAAGGCTCTATTGCCTGCCA-
>811B.MP   
-------AAGGACGATCTGGTTGCTGATAAGGTAAAAAAAA-TGACTCTTTATACAATAC
AGTAAGAGAAATATTTGCATAATCAAATCATAGGTTCAGCCATACATATATCTCTATAGA
GAAATAGGACATGGGGATTAACAGTCTTGGACACATACTTTTTTATCTATTGTTCATTAG
ATTGAAACTCTTATTAATATTGTATATTTCTTACATAGAAAGGACAACA---TGCATA--
-CATTTAGACAATTTTAATTAAGATTCCACTTTTACACAGCAAAGTTAAATTTAGTGTCT
AGTATTTTTTATGAATTATCATACCACACG------------------------------
-----------------------------ACCACAGGCATATAATATTCAAACTAATATG
ATAAAAATAAACTGATATATTTCAGGTGGCCCATGCCCTTGAATGTGGTTTAAAAGTGAT
TGCCTGTATAGGTGAAACTTTAGAAGAGAGGGAGGCGGGTAAAACTGAGGAAGTGGTGTT
CAGGCAAACTAAGGCTCTTTTGCCTGCCA-
>418A.MFG  
-------AAGGACGATCTGGTTGCTGATAAGGTAAAAAAAAATGACTCTTTATACAATAC
AGTAAGAGAAATATTTGCATAATCAAATCATAGGTTCAGCCATGCATATATCTCTATAGA
GAAATAGGACATGGGGATTAACCGTCTTGGACACATACTTTTTTATCTATTGTTCATTAG
ATTGAAACTCTTATTAATATTGTATATTTCTTACATAGAAAGGACAACACAATGTATGCA
ACACTTAGACAATTTTAATTAAGATTGCACTTTTACACAGCAAAGTTAAATTTAGTGTCT
AGTATTTTTTATGAATTATCATACCACACG------------------------------
-----------------------------ACCACAGGCATATAATATTCAAACTAATATG
ATAAAAATAAACTGATATATTTCAGGTGGCCCATGCCCTTGAATGTGGTTTAAAAGTGAT
TGCCTGTATAGGTGAAACTTTAGAAGAGAGGGAGGCGGGTAAAACTGAGGAAGTGGTGTT
CAGGCAAACTAAGGCTCTATTGCCTGCCA-
>811A.MP   
-------AAGGACGATCTGGTTGCTGATAAGGTAAAAAAAA-TGACTCTTTATACAATAC
AGTAAGAGAAATATTTGTATAATCAAATCATAGGTTCAGCCATACATATATCTCCATAGA
GAAATAGGACATGGGGATTAACAGTCTTGGACACATACTTTTTTATCTATTGTTCATTAG
ATTGAAACTCTTATTAATATTGTATATTTCTTACATAGAAAGGACAACA---TGCATA--
-CATTTAGACAATTTTAATTAAGATTGCACTTTTACACAGCAAAGTTAAATTTAGTGTCT
AGTATTTTCTATGAATTATCATACCACACT------------------------------
-----------------------------ACCACAGGCATATAATATTCAAACTAATATG
ATAAAAATAAACTGATATATTTCAGGTGGCCCATGCCCTTGAATGTGGTTTAAAAGTGAT
TGCCTGTATAGGTGAAACTTTAGAAGAGAGGGAGGCGGGTAAAACTGAGGAAGTGGTGTT
CAGGCAAACTAAGGCTCTTTTGCCTGCCA-
>566B.CP   
-------AAGGACGATCTGGTTGCTGATAAGGTAAAAAAA--TGACTCTTTATACAATAG
AGTAAGAGAAATATTTGCCTAAGCAAATCATAGGTTCAGCCATACATATATCTCCATAGA
GAAATAGGACATGGGGATTAACAGTCTTGGACACATACTTTTTTATCTATTGTTCATTAG
ATTGAAACTCTTATTAATGTTGTATATTTCTTACATAGAAAGGACAACA---TGCATA--
-CATTTAGACAATTTTAATTAAGATTGCACTTTTACATAACAAAGTTAAATTTAGTGTCT
AGTATTTTATATGAATTATCATACCACACC------------------------------
-----------------------------ACCACAGGCATATAATATTCAAACTAATATG
ATAAATATAAACTAATATATTTCAGGTGGCCCATGCCCTTGAATGTGGTTTAAAAGTGAT
TGCCTGTATAGGTGAAACTTTAGAAGAGAGGGAGGCGGGTAAAACTGAGGAAGTGGTGTT
CAGGCAAACTAAGGCTCTATTGCCTGCCA-
>527A.MFG  
-------AAGGACGATCTGGTTGCTGATAAGGTAAAAAAAAATGACTCTTTATACAATAC
AGTAAGAGAAATATTTGCATAATCAAATCATAGGTTCAGCCATGCATATATCTCTATAGA
GAAATAGGACATGGGGATTAACCGTCTTGGACACATACTTTTTTATCTATTGTTCATTAG
ATTGAAACTCTTATTAATATTGTATATTTCTTACATAGAAAGGACAACACAATGTATGCA
ACACTTAGACAATTTTAATTAAGATTGCACTTTTACACAGCAAAGTTAAATTTAGTGTCT
AGTATTTTTTATGAATTATCATACCACACG------------------------------
-----------------------------ACCACAGGCATATAATATTCAAACTAATATG
ATAAAAATAAACTGATATATTTCAGGTGGCCCATGCCCTTGAATGTGGTTTAAAAGTGAT
TGCCTGTATAGGTGAAACTTTAGAAGAGAGGGAGGCGGGTAAAACTGAGGAAGTGGTGTT
CAGGCAAACTAAGGCTCTATTGCCTGCCA-
>417A.MFG  
-------AAGGACGATCTGGTTGCTGATAAGGTAAAAAAAAATGACTCTTTATACAATAC
AGTAAGAGAAATATTTGCATAATCAAATCATAGGTTCAGCCATGCATATATCTCTATAGA
GAAATAGGACATGGGGATTAACCGTCTTGGACACATACTTTTTTATCTATTGTTCATTAG
ATTGAAACTCTTATTAATATTGTATATTTCTTACATAGAAAGGACAACACAATGTATGCA
ACACTTAGACAATTTTAATTAAGATTGCACTTTTACACAGCAAAGTTAAATTTAGTGTCT
AGTATTTTTTATGAATTATCATACCACACG------------------------------
-----------------------------ACCACAGGCATATAATATTCAAACTAATATG
ATAAAAATAAACTGATATATTTCAGGTGGCCCATGCCCTTGAATGTGGTTTAAAAGTGAT
TGCCTGTATAGGTGAAACTTTAGAAGAGAGGGAGGCGGGTAAAACTGAGGAAGTGGTGTT
CAGGCAAACTAAGGCTCTATTGCCTGCCA-
>532A.MP   
-------AAGGACGATCTGGTTGCTGATAAGGTAAAAAAAA-TGACTCTTTATACAATAC
AGTAAGAGAAATATTTGTATAATCAAATCATAGGTTCAGCCATACATATATCTCCATAGA
GAAATAGGACATGGGGATTAACAGTCTTGGACACATACTTTTTTATCTATTGTTCATTAG
ATTGAAACTCTTATTAATATTGTATATTTCTTACATAGAAAGGACAACA---TGCATA--
-CATTTAGACAATTTTAATTAAGATTGCACTTTTACACAGCAAAGTTAAATTTAGTGTCT
AGTATTTTCTATGAATTATCATACCACACT------------------------------
-----------------------------ACCACAGGCATATAATATTCAAACTAATATG
ATAAAAATAAACTGATATATTTCAGGTGGCCCATGCCCTTGAATGTGGTTTAAAAGTGAT
TGCCTGTATAGGTGAAACTTTAGAAGAGAGGGAGGCGGGTAAAACTGAGGAAGTGGTGTT
CAGGCAAACTAAGGCTCTATTGCCTGCCA-
>533A.MP   
-------AAAGACGATCTGGTTGCTGATAAGGTAAAAAAAAATGACTCTTTATACAATAC
AGTAAGAGAAATATTTGCATAATCAAATCATAGGTTCAGCCATACATATATCTCTATAGA
GAAATAGGACATGAGGATTAACAGTCTTGGACAGACCC--TTTTATCTATTGTTCATTAG
ATTGAAACTCTTATTAATATTGTATATTTCTTACATAGAAAGGACAACA---TGCATA--
-CATTTAGACAATTTTAATTAAGATTCCACTTTTACACAGCAAAGTTAAATTTAGTGTCT
AGTATTTTCTATGAATTATCATACCACACC------------------------------
-----------------------------ACCACAGGCATATAATATTCAAACTAATATG
ATAAAAATAAACTGATATATTTCAGGTGGCCCATGCCCTTGAATGTGGTTTAAAAGTGAT
TGCCTGTATAGGTGAAACTTTAGAAGAGAGGGAGGCGGGTAAAACTGAGGAAGTGGTGTT
CAGGCAAACTAAGGCTCTATTGCCTGCCA-
>415A.MFG  
-------AAGGACGATCTGGTTGCTGATAAGGTAAAAAAAAATTACTCTTTATACAAGAC
AGCAAGAGAAATATTTGCATAATCAAATCATAGGTTCAGCCATGCATATATCTCAATAGA
GAAATAGGACATGGGGATTAACCGTCTTGGACACATACTTTTTTATCTATTGTTCATTAG
ATTGAAACTCTTATTAATATTGTATATTTCTTACATAGAAAGGACAACA---TGCATA--
-CATTTAGACAATTTTAATTAAGATTGCACTTTTACACAGCAAAGTTAAATTTAGTGTCT
AGTATTTTTTATGAATTATCATACCACACG------------------------------
-----------------------------ACCACAGGCATATAATATTCAAACTAATATG
ATAAAAATAAACTGATATATTTCAGGTGGCCCATGCCCTTGAATGTGGTTTAAAAGTGAT
TGCCTGTATAGGTGAAACTTTAGAAGAGAGGGAGGCGGGTAAAACTGAGGAAGTGGTGTT
CAGGCAAACTAAGGCTCTATTGCCTGCCA-
>532B.MP   
-------AAGGACGATCTGGTTGCTGATAAGGTAAAAAAAA-TGACTCTTTATACAATAC
AGTAAGAGAAATATTTGCATAATCAAATCATAGGTTCAGCCATACATATATCTCTATAGA
GAAATAGGACATGGGGATTAACAGTCTTGGACACATACTTTTTTATCTATTGTTCATTAG
ATTGAAACTCTTATTAATATTGTATATTTCTTACATAGAAAGGACAACA---TGCATA--
-CATTTAGACAATTTTAATTAAGATTCCACTTTTACACAGCAAAGTTAAATTTAGTGTCT
AGTATTTTTTATGAATTATCATACCACACG------------------------------
-----------------------------ACCACAGGCATATAATATTCAAACTAATATG
ATAAAAATAAACTGATATATTTCAGGTGGCCCATGCCCTTGAATGTGGTTTAAAAGTGAT
TGCCTGTATAGGTGAAACTTTAGAAGAGAGGGAGGCGGGTAAAACTGAGGAAGTGGTGTT
CAGGCAAACTAAGGCTCTATTGCCTGCCA-
>547A.MP   
-------AAGGACGATCTGGTTGCTGATAAGGTAAAAAAAAATGACTCTTTATACAATAC
AGTAAGAGAAATATTTGCATAATCAAATCATAGGTTCAGCCATACATATATCTCCATAGA
GAAATAGGACATGGGGATTAACAGTCTTGGACACATACTTTTTTATCTATTGTTCATTAG
ATTGAAACTCTTATTAATATTGTATATTTCTTACATAGAAAGGACAACA---TGCATA--
-CATTTAGACAATTTTAATTAAGATTGCACTTTTACACAGCAAAGTCAAATTTAGTGTCT
AGTATTTTCTATGAATTATCATACCACACT------------------------------
-----------------------------ACCACAGGCATATAATATTCAAACTAATATG
ATAAAAATAAACTGATATATTTCAGGTGGCCCATGCCCTTGAATGTGGTTTAAAAGTGAT
TGCCTGTATAGGTGAAACTTTAGAAGAGAGGGAGGCGGGTAAAACTGAGGAAGTGGTGTT
CAGGCAAACTAAGGCTCTATTGCCTGCCA-
>441A.MFG  
-------AAGGACGATCTGGTTGCTGATAAGGTAAAAAAAAATGACTCTTTATACAATAC
AGTAAGAGAAATATTTGCATAATCAAATCATAGGTTCAGCCATGCATATATCTCTATAGA
GAAATAGGACATGGGGATTAACCGTCTTGGACACATACTTTTTTATCTATTGTTCATTAG
ATTGAAACTCTTATTAATATTGTATATTTCTTACATAGAAAGGACAACACAATGTATGCA
ACACTTAGACAATTTTAATTAAGATTGCACTTTTACACAGCAAAGTTAAATTTAGTGTCT
AGTATTTTTTATGAATTATCATACCACACG------------------------------
-----------------------------ACCACAGGCATATAATATTCAAACTAATATG
ATAAAAATAAACTGATATATTTCAGGTGGCCCATGCCCTTGAATGTGGTTTAAAAGTGAT
TGCCTGTATAGGTGAAACTTTAGAAGAGAGGGAGACGGGTAAAACTGAGGAAGTGGTGTT
CAGGCAAACTAAGGCTCTATTGCCTGCCA-
>439A.MFG  
-------AAGGACGATCTGGTTGCTGATAAGGTAAAAAAAAATGACTCTTTATACAATAC
AGTAAGAGAAATATTTGCATAATCAAATCATAGGTTCAGCCATGCATATATCTCTATAGA
GAAATAGGATATGGGGATTAACCGTCTTGGACACATACTTTTTTATCTATTGTTCATTAG
ATTGAAACTCTTATTAATATTGTATATTTCTTACATAGAAAGGACAACACAATGTATGCA
ACACTTAGACAATTTTAATTAAGATTGCACTTTTACACAGCAAAGTTAAATTTAGTGTCT
AGTATTTTTTATGAATTATCATACCACACG------------------------------
-----------------------------ACCACAGGCATATAACATTCAAACTAATATG
ATAAAAATAAACTGATATATTTCAGGTGGCCCATGCCCTTGAATGTGGTTTAAAAGTGAT
TGCCTGTATAGGTGAAACTTTAGAAGAGAGGGAGGCGGGTAAAACTGAGGAAGTGGTGTT
CAGGCAAACTAAGGCTCTATTGCCTGCCA-
>415B.MFG  
-------AAGGACGATCTGGTTGCTGATAAGGTAAAAAAAAATGACTCTTTATACAATAC
AGTAAGAGAAATATTTGCATAATCAAATCATAGGTTCAGCCATGCATATATCTCTATAGA
GAAATAGGACATGGGGATTAACCGTCTTGGACACATACTTTTTTATCTATTGTTCATTAG
ATTGAAACTCTTATTAATATTGTATATTTCTTACATAGAAAGGACAACACAATGTATGCA
ACACTTAGACAATTTTAATTAAGATTGCACTTTTACACAGCAAAGTTAAATTTAGTGTCT
AGTATTTTTTATGAATTATCATACCACACG------------------------------
-----------------------------ACCACAGGCATATAATATTCAAACTAATATG
ATAAAAATAAACTGATATATTTCAGGTGGCCCATGCCCTTGAATGTGGTTTAAAAGTGAT
TGCCTGTATAGGTGAAACTTTAGAAGAGAGGGAGGCGGGTAAAACTGAGGAAGTGGTGTT
CAGGCAAACTAAGGCTCTATTGCCTGCCA-
>809A.CP   
-------AAGGACGATCTGGTTGCTGATAAGGTAAAAAAAA-TGACTCTTTATACAATAG
AGTAAGAGAAATATTTGCATAATCAAATTATAGGTTCAGCCATAGATATATCTCCATAGA
GAAATAGGACATGGGGATTAACAGTCTTGGACACATACTTTTTTATCTATTGTTCATTAG
ATTGAAACTCTTATTAATGTTGTATATTTCTTACATAGAAAGGACAACA---TGCATA--
-CATTTAGACAATTTTAATTAAGATTGCACTTTTACATAGCAAAGTTAAATTTAGTGTCT
AGTATTTTCTATGAATTATCATACCACACC------------------------------
-----------------------------ACCACAGGCATATAATATTCAAACTAATATG
ATAAAAATAAACTAATATATTTCAGGTGGCCCATGCCCTTGAATGTGGTTTAAAAGTGAT
TGCCTGTATAGGTGAAACTTTAGAAGAGAGGGAGGCGGGTAAAACTGAGGAAGTGGTGTT
CAGGCAAACTAAGGCTCTATTGCCTGCCAT
>813A.CP   
------------------GGTTGCTGAAAAGGTAAAAAAA--TGACTTTTTATACAATAG
AGTAAGAGAAATATTTGCTTAATCAAATCATAGGTTCAGCCATACATATATCTCCATAGA
GAAATAGGACATGGGGATTAACAGTCTTGGACACATATTTTTTTATCTATTGTTCATTAG
ATTGAAACTCTTATTAATGTTGTATATTTCTTACATAGAAAGGACAACA---TGCATA--
-CATTTAGACAATTTTAATTAAGATTGCACTTTTACATAGCAAAGTTAAATTTAGTGTCT
AGTATTTTCTATGAATTATCATACCAATTG------------------------------
-----------CAATATTTGCACTGTATTACCACAGGCATATAATATTCAAACTAATATG
ATAAAAATAAACTAATATATTTCAGGTGGCCCATGCCCTTGAATGTGGTTTAAAAGTGAT
TGCCTGTATAGGTGAAACTTTAGAAGAAAGGGAGGCGGGTAAAACTGAGGAAGTGGTGTT
CAGGCAA-----------------------
>813B.CP   
------------------GGTTGCTGAAAAGGTAAAAAAA--TGACTCTTTATACAATAG
AGTAAGAGAAATATTTGCTTAATCAAATCATAGATTCAGCCATACATATATCTCCATAGA
GAAATAGGACATGGGGATTAACAGTCTTGGACACATACTTTTTTATCTATTGTTCATTAG
ATTGAAACTCTTATTAATGTTGTATATTTCTTACATAGAAAGGACAACA---TGCATA--
-CATTTAGACAATTTTAATTAAGATTGCACTTTTACACAGCAAAGTTAAATTTAGTGTCT
AGTATTTTCTATGAATTATCATACCAATTG------------------------------
-----------CAATATTTGCACTGTATTACCACAGGCATATAATATTCAAACTAATATG
ATAAAAATAAACTAATATATTTCAGGTGGCCCATGCCCTTGAATGTGGTTTAAAAGTGAT
TGCCTGTATAGGTGAAACTTTAGAAGAAAGGGAGGCGGGTAAAACTGAGGAAGTGGTGTT
CAGGCAAACTA-------------------
>559B.CP   
------------------------TGAAAAGGTAAAAAAA--TGACTTTTTATACAATAG
AGAAAGAGAAATATTTGCTTAATCAAATCATAGGTTCAGCCATACATATATCTCCATAGA
GAAATAGGACATGGGGATTAACAGTCTTGGACACATATTTTTTTATCTATTGTTCATTAG
ATTGAAACTCTTATTAATGTTGTATATTTCTTACATAGAAAGGACAACA---TGCATA--
-CATTTAGACAATTTTAATTAAGATTGCACTTTTACATAGCAAAGTTAAATTTAGTGTCT
AGTATTTTATATGAATTATCATACCACACC------------------------------
-----------------------------ACCACAGGCATATAATATTTAAACTAATATG
ATAAAAATAAACTAATATATTTCAGGTGGCCCATGCCCTTGAATGTGGTTTAAAAGTGAT
TGCCTGTATAGGTGAAACTTTAGAAGAGAG------------------------------
------------------------------
>544B.MP   
------------------------TGATAAGGTAAAAAAAAATGACTCTTTATACAATAC
AGTAAGAGAAATATTTGCATAATCAAATCATAGGTTCAGCCATACATATATCTCTATAGA
GAAATAGGACATGAGGATTAACAGTCTTGGACACACCC--TTTTATCTATTGTTCATTAG
ATTGAAACTCTTATTAATATTGTATATTTCTTACATAGAAAGGACAACA---TGCATA--
-CATTTAGACAATTTTAATTAAGATTCCACTTTTACACAGCAAAGTTAAATTTAGTGTCT
AGTATTTTCTATGAATTATCATACCACACC------------------------------
-----------------------------ACCACAGGCATATAATATTCAAACTAATATG
ATAAAAATAAACTGATATATTTCAGGTGGCCCATGCCCTTGAATGTGGTTTAAAAGTGAT
TGCCTGTATAGGTGAAACTTTAGAAGAGAG------------------------------
------------------------------
>569B.CP   
------------------------TGATAAGGTAAAAAAAA-TGAC--TTTATACAATAG
AGTAAGAGAAATATTTGCATAATCAAATCATAGGTTCAGCCATACATATATCTCCATAGA
GAAATAGGACATGGGGATTAACA-----GGACACATACTTTTTTATCTATTGTTCATTAG
ATTAAAACTCTTATTAATGTTGTATATTTCTTACATAGAAAGGACAATA---TGCATA--
-CATTTAGACAATTTTAATTAAGATTGCACTTTTACACAGCAAAGTTAAATTTAGTGTCT
AGTATTTTCTATGAATTATCATACCACACC------------------------------
-----------------------------ACCACAGGCATATAATATTCAAACTAATATG
ATAAAAATAAACTAATATATTTCAGGTGGCCCATGCCCTTGAATGTGGTTTAAAAGTGAT
TGCCTGTATAGGTGAAACTTTAGAAGAGAG------------------------------
------------------------------
>553A.CP   
------------------------TGATAAGGTAAAAAAAA-TGACTCTTTATACAATAG
AGTAAGAGAAATATTTGCCTAAGCAAATCATAGGTTCAGCCATACATATATCTCCATAGA
GAAATAGGACATGTGGATTAACAGTCTTGGACACATACTTTTTTATCTATTGTTCATTAG
ATTGAAACTCTTATTAATGTTGTATTCTTCTTACATAGAAAGGACAACA---TGCATA--
-CATTTAGACAATTTTAATTAAGATTGCACTTTTACACAGCAAAGTAAAATTTAGTGTCT
AGTATTTTCTATGAATTATCATACCAATTG------------------------------
-----------CAATATTTGCACTGTATTGCA--AGGCATATAATATTCAAACTAATATG
ATAAAAATAAACTAATATATTTCAGGTGGCCCATGCCCTTGAATGTGGTTTAAAAGTGAT
TGCCTGTATAGGTGAAACTTTAGAAGAGAG------------------------------
------------------------------
>810A.MP   
------------------------TGATAAGGTAAAAAAAA-TGACTCTTTATACAATAC
AGTAAGAGAAATATTTGCATAATCAAATCATAGGTTCAGCCATACATATATCTCCATAGA
GAAATAGGACATGGGGATTAACAGTCTTGGACACATACTTTTTTATCTATTGTTCATTAG
ATTGAAACTCTTATTAATATTGTATATTTCTTACATAGAAAGGACAACA---TGCATA--
-CATTTAGACAATTTTAATTAAGATTGCACTTTTACACAGCAAAGTTAAATTTAGTGTCT
AGTATTTTCTATGAATTATCATACCACACT------------------------------
-----------------------------ACCACAGGCATATAATATTCAAACTAATATG
ATAAAAATAAACTGATATATTTCAGGTGGCCCATGCCCTTGAATGTGGTTTAAAAGTGAT
TGCCTGTATAGGTGAAACTTTAGAAGAGAG------------------------------
------------------------------
>544A.MP   
------------------------TGATAAGGTAAAAAAAA-TGACTCTTTATACAATAC
AGTAAGAGAAATATTTGCATAATCAAATCATAGGTTCAGCCATACATATATCTCCATAGA
GAAATAGGACATGGGGATTAACAGTCTTGGACACATACTTTTTTATCTATTGTTCATTAG
ATTGAAACTCTTATTAATATTGTATATTTCTTACATAGAAAGGACAACA---TGCATA--
-CATTTAGACAATTTTAATTAAGATTGCACTTTTACACAGCAAAGTTAAATTTAGTGTCT
AGTATTTTCTATGAATTATCATACCACACT------------------------------
-----------------------------ACCACAGGCATATAATATTCAAACTAATATG
ATAAAAATAAACTGATATATTTCAGGTGGCCCATGCCCTTGAATGTGGTTTAAAAGTGAT
TGCCTGTATAGGTGAAACTTTAGAAGAGAG------------------------------
------------------------------
>552B.CP   
------------------------TGATAAGGTAAAAAAAA-TGACTCTTTATACAATAG
AGTAAGAGAAATATTTGCTTAATCAAATCATAGGTTCAGCCATACATATATCTCCATAGA
GAAATAGGACATGGGGATTAACAGTCTTGGACACATATTTTTTTATCTATTGTTCATTAG
ATTGAAACTCTTATTAATGTTGTATATTTCTTACATAGAAAGGACAACA---TGCATA--
-CATTTAGACAATTTTAATTAAGATTGCACTTTTACACAGCAAAGTAAAATTTAGTGTCT
AGTATTTTCTATGAATTATCATACCAATTG--------------------CAGCAATGAT
CATGCCAAGGACAATATTTGCACTGTATTACCACAGGCATATAATATACAAACTAATATG
ATAAAAATAAACTAATATATTTCAGGTGGCCCATGCCCTTGAATGTGGTTTAAAAGTGAT
TGCCTGTATAGGTGAAACTTTAGAAGAGAG------------------------------
------------------------------
>570A.CP   
------------------------TGATAAGGTAAAAAAAA-TGACTCTTTATACAATAG
AGTAAGAGAAATATTTGCTTAATCAAATCATAGATTCAGCCATACATATATCTCCATAGA
GAAATAGGACATGGGGATTAACAGTCTTGGACACATACTTTTTTATCTATTGTTCATTAG
ATTGAAACTCTTATTAATGTTGTATATTTCTTACATAGAAAGGACAACA---TGCATA--
-CATTTAGACAATTTTAATTAAGATTGCACTTTTACACAGCAAAGTTAAATTTAGTGTCT
AGTATTTTCTATGAATTATCATACCAATTG------------------------------
-----------CAATATTTGCACTGTATTACCACAGGCATATAATATTCAAACTAATATG
ATAAAAATAAACTAATATATTTCAGGTGGCCCATGCCCTTGAATGTGGTTTAAAAGTGAT
TGCCTGTATAGGTGAAACTTTAGAAGAGAG------------------------------
------------------------------
>569A.CP   
------------------------TGATAAGGTAAAAAAAA-TGACTCTTTATACAATAG
AGTAAGAGAAATATTTGCCTAAGTAAATCATAGGTTCAGCCATACATATATCTCCATAGA
GAAATAGGACATGGGGATTAACAATCTTGGACACATACTTTTTTATCTATTGTTCATTAG
ATTGAAACTCTTATTAATGTTGTATATTTCTTACATAGAAAGGACAACA---TGCATA--
-CATTTAGACAATTTTAATTAAGATTGCACTTTTACACAGCAAAGTAAAATTTAGTGTCT
ATTATTTTCTATGAATTATCATACCAATTG------------------------------
-----------CAATATTTGCACTGTATTACCACAGGCATATAATATTCAAACTAATATG
ATAAAAATAAACTAATATATTTCAGGTGGCCCATGCCCTTGAATGTGGTTTAAAAGTGAT
TGCCTGTATAGGTGAAACTTTAGAAGAGAG------------------------------
------------------------------
>567B.CP   
------------------------TGATAAGGTAAAAAAAA-TGACTCTTTATACAATAG
AGTAAGAGAAATATTTGCCTAAGCAAATCATAGGTTCAGCCATACATATATCTCCATAGA
GAAATAGGACATGGGGATTAACAGTCTTGGACACATACTTTTTTATCTATTGTTCATTAG
ATTGAAACTCTTATTAATGTTGTATATTTCTTACATAGAAAGGACAACA---TGCATA--
-CATTTAGATAATTTTAATTAAGATTGCACTTTTACACAGCAAAGTTAAATTTAGTGTCT
AGTATTTTCTATGAATTAT---ACCACACC------------------------------
-----------------------------ACCACAGGCATATAATATTCAAACTAATATG
ATAAAAATAAACTAATATATTTCAGGTGGCCCATGCCCTTGAATGTGGTTTAAAAGTGAT
TGCCTGTATAGGTGAAACTTTAGAAGAGAG------------------------------
------------------------------
>531A.MP   
------------------------TGATAAGGTAAAAAAAA-TGACTCTTTATACAATAC
AGTAAGAGAAATATTTGCATAATCAAATCATAGGTTCAGCCATACATATATCTCCATAGA
GAAATAGGACATGGGGATTAACAGTCTTGGACACATACTTTTTTATCTATTGTTCATTAG
ATTGAAACTCTTATTAATATTGTATATTTCTTACATAGAAAGGACAACA---TGCATA--
-CATTTAGACAATTTTAATTAAGATTGCACTTTTACACAGCAAAGTTAAATTTAGTGTCT
AGTATTTTCTATGAATTATCATACCACACT------------------------------
-----------------------------ACCACAGGCATATAATATTCAAACTAATATG
ATAAAAATAAACTGATATATTTCAGGTGGCCCATGCCCTTGAATGTGGTTTAAAAGTGAT
TGCCTGTATAGGTGAAACTTTAGAAGAGAG------------------------------
------------------------------
>545A.MP   
------------------------TGATAAGGTAAAAAAAA-TGACTCTTTATACAATAC
AGTAAGAGAAATATTTGCATAATCAAATCATAGGTTCAGCCATACATATATCTCCATAGA
GAAATAGGACATGGGGATTAACAGTCTTGGACACATACTTTTTTATCTATTGTTCATTAG
ATTGAAACTCTTATTAATATTGTATATTTCTTACATAGAAAGGACAACA---TGCATA--
-CATTTAGACAATTTTAATTAAGATTGCACTTTTACACAGCAAAGTTAAATTTAGTGTCT
AGTATTTTCTATGAATTATCATACCACACT------------------------------
-----------------------------ACCACAGGCATATAATATTCAAACTAATATG
ATAAAAATAAACTGATATATTTCAGGTGGCCCATGCCCTTGAATGTGGTTTAAAAGTGAT
TGCCTGTATAGGTGAAACTTTAGAAGAGAG------------------------------
------------------------------
>546A.MP   
------------------------TGATAAGGTAAAAAAAA-TGACTCTTTATACAATAC
AGTAAGAGAAATATTTGCATAATCAAATCATAGGTTCAGCCATACATATATCTCCATAGA
GAAATAGGACATGGGGATTAACAGTCTTGGACACATACTTTTTTATCTATTGTTCATTAG
ATTGAAACTCTTATTAATATTGTATATTTCTTACATAGAAAGGACAACA---TGCATA--
-CATTTAGACAATTTTAATTAAGATTGCACTTTTACACAGCAAAGTTAAATTTAGTGTCT
AGTATTTTCTATGAATTATCATACCACACT------------------------------
-----------------------------ACCACAGGCATATAATATTCAAACTAATATG
ATAAAAATAAACTGATATATTTCAGGTGGCCCATGCCCTTGAATGTGGTTTAAAAGTGAT
TGCCTGTATAGGTGAAACTTTAGAAGAGAG------------------------------
------------------------------
>567A.CP   
------------------------TGATAAGGTAAAAAAAA-TGACTCTTTATACAATAG
AGTAAGAGAAATATTTGCCTAAGTAAATCATAGGTTCAGCCATACATATATCTCCATAGA
GAAATAGGACATGGGGATTAACAGTCTTGGACACATACTTTTTTATCTATTGTTCATTAG
ATTGAAACTCTTATTAATGTTGTATATTTCTTACATAGAAAGGACAACA---TGCATA--
-CATTTAGACAATTTTAATTAAGATTGCACTTTTACACAGCAAAGTAAAATTTAGTGTCT
ATTATTTTCTATGAATTATCATACCAATTG------------------------------
-----------CAATATTTGCACTGTATTACCACAGGCATATAATATTCAAACTAATATG
ATAAAAATAAACTAATATATTTCAGGTGGCCCATGCCCTTGAATGTGGTTTAAAAGTGAT
TGCCTGTATAGGTGAAACTTTAGAAGAGAG------------------------------
------------------------------
>566A.CP   
------------------------TGATAAGGTAAAAAAAA-TGACTCTTTATACAATAG
AGTAAGAGAAATATTTGCATAATCAAATTATAGGTTCAGCCATAGATATATCTCCATAGA
GAAATAGGACATGGGGATTAACAGTCTTGGACACATACTTTTTTATCTATTGTTCATTAG
ATTGAAAATCTTATTAATGTTGTATATTTCTTACATAGAAAGGACAACA---TACATA--
-CATTTAGACAATTTTAATTAAGATTGTACTTTTACACAGCAAAGTTAAATTTAGTGTCT
AGTATTTTCTATGAATTATCATACCAATTG--------------------CAGCAATGAT
CATGCCAAGGACAATATTTGCACTGTATTACCACAGGCATATAATATTCAAACTAATATG
ATAAAAATAAACTAATATATTTCAGGTGGCCCATGCCCTTGAATGTGGTTTAAAAGTGAT
TGCCTGTATAGGTGAAACTTTAGAAGAGAG------------------------------
------------------------------
>437B.MFG  
------------------------TGATAAGGTAAAAAAAAATGACTCTTTATACAATAC
AGTAAGAGAAATATTTGCATAATCAAATCATAGGTTCAGCCATGCATATATCTCTATAGA
GAAATAGGACATGGGGATTAACCGTCTTGGACACATACTTTTTTATCTATTGTTCATTAG
ATTGAAACTCTTATTAATATTGTATATTTCTTACATAGAAAGGACAACACAATGTATGCA
ACACTTAGACAATTTTAATTAAGATTGCACTTTTACACAGCAAAGTTAAATTTAGTGTCT
AGTATTTTTTATGAATTATCATACCACACG------------------------------
-----------------------------ACCACAGGCATATAATATTCAAACTAATATG
ATAAAAATAAACTGATATATTTCAGGTGGCCCATGCCCTTGAATGTGGTTTAAAAGTGAT
TGCCTGTATAGGTGAAACTTTAGAAGAGAG------------------------------
------------------------------
>437A.MFG  
------------------------TGATAAGGTAAAAAAAAATGACTCTTTATACAATAC
AGTAAGAGAAATATTTGCATAATCAAATCATAGGTTCAGCCATACATATATCTCCATAGA
GAAATAGGACATGGGGATTAACAGTCTTGGACACATACTTTTTTATCTATTGTTCATTAG
ATTGAAACTCTTATTAATATTGTATATTTCTTACATAGAAAGGACAACA---TGCATA--
-CATTTAGACAATTTTAATTAAGATTGCACTTTTACACAGCAAAGTCAAATTTAGTGTCT
AGTATTTTCTATGAATTATCATACCACACT------------------------------
-----------------------------ACCACAGGCATATAATATTCAAACTAATATG
ATAAAAATAAACTGATATATTTCAGGTGGCCCATGCCCTTGAATGTGGTTTAAAAGTGAT
TGCCTGTATAGGTGAAACTTTAGAAGAGAG------------------------------
------------------------------
>507A.MFG  
------------------------TGATAAGGTAAAAAAAAATGACTCTTTATACAATAC
AGTAAGAGAAATATTTGCATAATCAAATCATAGGTTCAGCCATGCATATATCTCTATAGA
GAAATAGGACATGGGGATTAACCGTCTTGGACACATACTTTTTTATCTATTGTTCATTAG
ATTGAAACTCTTATTAATATTGTATATTTCTTACATAGAAAGGACAACACAATGTATGCA
ACACTTAGACAATTTTAATTAAGATTGCACTTTTACACAGCAAAGTTAAATTTAGTGTCT
AGTATTTTTTATGAATTATCATACCACACG------------------------------
-----------------------------ACCACAGGCATATAATATTCAAACTAATATG
ATAAAAATAAACTGATATATTTCAGGTGGCCCATGCCCTTGAATGTGGTTTAAAAGTGAT
TGCCTGTATAGGTGAAACTTTAGAAGAGAG------------------------------
------------------------------
>438A.MFG  
------------------------TGATAAGGTAAAAAAAAATGACTCTTTATACAATAC
AGTAAGAGAAATATTTGCATAATCAAATCATAGGTTCAGCCATGCATATATCTCTATAGA
GAAATAGGACATGGGGATTAACCGTCTTGGACACATACTTTTTTATCTATTGTTCATTAG
ATTGAAACTCTTATTAATATTGTATATTTCTTACATAGAAAGGACAACACAATGTATGCA
ACACTTAGACAATTTTAATTAAGATTGCACTTTTACACAGCAAAGTTAAATTTAGTGTCT
AGTATTTTTTATGAATTATCATACCACACG------------------------------
-----------------------------ACCACAGGCATATAATATTCAAACTAATATG
ATAAAAATAAACTGATATATTTCAGGTGGCCCATGCCCTTGAATGTGGTTTAAAAGTGAT
TGCCTGTATAGGTGAAACTTTAGAAGAGAG------------------------------
------------------------------
>553B.CP   
------------------------TGATAAGGTAAAAAAA--TGACTCTTTATACAATAG
AGTAAGAGAAATATTTGCCTAAGCAAATCATAGGTTCAGCCATACATATATCTCCATAGA
GAAATAGGACATGGGGATTAACAGTCTTGGACACATACTTTTTTATCTATTGTTCATTAG
ATTGAAACTCTTATTAATGTTGTATATTTCTTACATAGAAAGGACAACA---TGCATA--
-CATTTAGACAATTTTAATTAAGATTGCACTTTTACATAGCAAAGTTAAATTTAGTGTCT
AGTATTTTATATGAATTATCATACCACACC------------------------------
-----------------------------ACCACAGGCATATAATATTCAAACTAATATG
ATAAATATAAACTAATATATTTCAGGTGGCCCATGCCCTTGAATGTGGTTTAAAAGTGAT
TGCCTGTATAGGTGAAACTTTAGAAGAGAG------------------------------
------------------------------
>560A.CP   
------------------------TGATAAGGTAAAAAAAA-TGACTCTTTATACAATAG
AGTAAGAGAAATATTTGCTTAATCAAATCATAGGTTCAGCCATACATATATCTCCATAGA
GAAATAGGACATGGGGATTAACAGTCTTGGACACATATTTTTTTATCTATTGTTCATTAG
ATTGAAACTCTTATTAATGTTGTATATTTCTTACATAGAAAGGACAACA---TGCATA--
-CATTTAGACAATTTTAATTAAGATTGCACTTTTACATAGCAAAGTTAAATTTAGTGTCT
AGTATTTTATATGAATTATCATACCAATTG--------------------CAGCAATGAT
CATGCCAAGGACAATATTTGCACTGTATTACCACAGGCATATAATATTCAAACTAATATG
ATAAAAATAAACTAATATATTTCAGGTGGCCCATGCCCTTGAATGTGGTTTAAAAGTGAT
TGCCTGTATAGGTGAAACTTTAGAAGAGAG------------------------------
------------------------------
>559A.CP   
------------------------TGATAAGGTAAAAAAAA-TGACTCTTTATACAATAG
AGTAAGAGAAATATTTGCCTAAGTAAATCATAGGTTCAGCCATACATATATCTCCATAGA
GAAATAGGACATGGGGATTAACAGTCTTGGACACATACTTTTTTAAATATTGTTCATTAG
ATTGAAACTCTTATTAATGTTGTATATTTCTTACATAGAAAGGACAACA---TGCATA--
-CATTTAGACAATTTTAATTAAGATTGCACTTTTACACAGCAAAGTAAAATTTAGTGTCT
ATTATTTTCTATGAATTATCATACCAATTG------------------------------
-----------CAATATTTGCACTGTATTACCACAGGCATATAATATTCAAACTAATATG
ATAAAAATAAACTAATATATTTCAGGTGGCCCATGCCCTTGAATGTGGTTTAAAAGTGAT
TGCCTGTATAGGTGAAACTTTAGAAGAGAG------------------------------
------------------------------
>552A.CP   
------------------------TGATAAGGTAAAAAAAA-TGACTCTTTATACAATAG
AGTAAGAGAAATATTTGCATAATCAAATCATAGGTTCAGCCATACAC--ATCTCCATAGA
GAAATAGGACATGGGGATTAACAGTCTTGGACACATACTTTTTTATCTATTGTTCATTAG
ATTGAAACTCTTATTAATGTTGTATATTTCTTACATAGAAAGGACAACA---TGCATA--
-CATTTAGACAATTTTAATTAAGATTGCACTTTTACACAGCAAAGTAAAATTTAGTGTCT
AGTATTTTCTATGAATTATCATACCAATTG--------------------CAGCAATGAT
CATGCCAAGGACAATATTTGCACTGTATTACCACAGGCATATAATATTCAAACTAATATG
ATAAAAATAAACTAATATATTTCAGGTGGCCCATGCCCTTGAATGTGGTTTAAAAGTGAT
TGCCTGTATAGGTGAAACTTTAGAAGAGAG------------------------------
------------------------------
>570B.CP   
--------------------------------TAAAAAAAA-TGACTCTTTATACAATAG
AGTAAGAGAAATATTTGCCTAAGCAAATCATAGGTTCAGCCATACATATATCTCCATAGA
GAAATAGGACATGGGGATTAACAGTCTTGGACACATACTTTTTTATCTATTGTTCATTAG
ATTGAAACTCTTATTAATGTTGTATATTTCTTACATAGAAAGGACAACA---TGCATA--
-CATTTAGACAATTTTAATTAAGATTGCACTTTTACACAGCAAAGTTAAATTTAGTGTCT
AGTATTTTCTATGAATTAT---ACCACACC------------------------------
-----------------------------ACCACAGGCATATAATATTCAAACTAATATG
ATAAAAATAAACTAATATATTTCAGGTGGCCCATGCCCTTGAATGTGGTTTAAAAGTGAT
TGCCTGTATAGGTGAAACTTTAGAAGAGAG------------------------------
------------------------------
