# Supplementary material for: Polyphyly and gene flow between non-sibling Heliconius species
Source: BMC Biol. 2006 Apr 21;4:11. doi: 10.1186/1741-7007-4-11 (PMC1481601; doi:10.1186/1741-7007-4-11)
Supplement: Additional File 2 — Complete alignment data. Aligned sequences for phylogenetic analysis and IM analysis. [file 1741-7007-4-11-S2.zip › Co.fasta]

>548.MP
CGGATTTGGAATAATTTCTCATATTATTTCTCAAGAAAGTGGAAAAAAGG
AAACTTTTGGATGTTTAGGAATAATTTATGCTATAATAGCAATTGGATTG
CTAGGATTTATTGTATGAGCTCATCATATATTTACAGTAGGAATAGATAT
TGATACTCGAGCATATTTTACTTCAGCTACTATAATCATTGCAGTTCCAA
CTGGAATTAAAATTTTTAGTTGATTGGCAACTTTACATGGAACACAAATT
AATTATAGTCCTTCAATATTATGAAGTTTAGGATTTATTTTCTTATTCAC
AGTAGGAGGATTAACAGGTGTAGTTTTAGCTAATTCCTCAATTGATATTA
CTCTTCATGATACTTATTATGTAGTAGCCCATTTTCATTATGTTTTATCT
ATAGGAGCTGTATTCGCTATTCTAGGAGGTTTTGTTCATTGATATTCCCT
ATTTACCGGATTATTATTAAATCCCTATTTATTAAAAATTCAATTTATTT
CCATATTTATTGGTGTTAATTTAACATTTTTTCCTCAACATTTTTTAGGA
TTAGCTGGTATACCCCGTCGTTATTCTGATTATCCAGATAATTTTATATC
ATGAAATATTATTTCTTCATTTGGTTCATATATTTCATTATTTTCCATAA
TTTTAATTATTATTATTATTTGAGAATCAATAATTAACCAACGAATAATT
CTATTTTCATTAAATATACCATCCTCTATTGAATGATATCAAAATTTACC
TCCTTCTGAACATTCTTATAATGAACTTCCTATTTTAAGAAATTTCTAAT
ATGGCAGATTATATGTAATGGATTTAAACCCCATTTATAAAGGAATATCC
TTTTTTTAGAAATGGCAACCTGATCTAATTTAAATTATCAAAATAGAGCT
TCCCCATTAATAGAACAAATTATTTTTTTCCATGACCATACATTAATTAT
TTTAATTATAATTACAATTTTAGTAGCATATTTAATAATAAATTTATTTT
TCAATAATTATATTAATCGATTTTTATTAGAAAGTCAAATAATTGAATTA
ATTTGAACTATTTTACCAGCTATTACTTTAATTTTTATTGCACTTCCATC
ATTACGATTATTATATCTTTTAGATGAACTTAATAATCCTTTAATTACAT
TAAAATCAATTGGACATCAATGATATTGAAGATATGAATATTCTGATTTT
AATAATATTGAATTTGATTCATATATAATTCAATCTAATGAAAATTTAAA
TAATTTTCGACTTTTAGATGTTGATAATCGTATTATTTTACCTATAAATA
ATCAAATTCGTATTTTAGTTACAGCTACAGACGTAATTCACTCGTGAACA
ATTCCGTCATTAGGAGTAAAAATTGACGCTAATCCAGGACGATTAAATCA
AACTAGATTTTTTATTAATCGTCCTGGAATTTATTATGGTCAATGTTCTG
AAATTTGTGGAGCAAATCATAGTTTTATACCTATTGTTATTGAAAGAATC
CCTATAAAAAACTTTATTAATTGAATTAATAATTATTCATTAGATGACTG
AAAGCAAGTACTGGTCTCTTAA
>531.MP
CGGATTTGGAATAATTTCTCATATTATTTCTCAAGAAAGTGGAAAAAAGG
AAACTTTTGGATGTTTAGGAATAATTTATGCTATAATAGCAATTGGATTG
CTAGGATTTATTGTATGAGCTCATCATATATTTACAGTAGGAATAGATAT
TGATACTCGAGCATATTTTACTTCAGCTACTATAATCATTGCAGTTCCAA
CTGGAATTAAAATTTTTAGTTGATTGGCAACTTTACATGGAACACAAATT
AATTATAGTCCTTCAATATTATGAAGTTTAGGATTTATTTTCTTATTCAC
AGTAGGAGGATTAACAGGTGTAGTTTTAGCTAATTCCTCAATTGATATTA
CTCTTCATGATACTTATTATGTAGTAGCCCATTTTCATTATGTTTTATCT
ATAGGAGCTGTATTCGCTATTCTAGGAGGTTTTGTTCATTGATATTCCCT
ATTTACCGGATTATTATTAAATCCCTATTTATTAAAAATTCAATTTATTT
CCATATTTATTGGTGTTAATTTAACATTTTTTCCTCAACATTTTTTAGGA
TTAGCTGGCATACCCCGTCGTTATTCTGATTATCCAGATAATTTTATATC
ATGAAATATTATTTCTTCATTTGGTTCATATATTTCATTATTTTCCATAA
TTTTAATTATTATTATTATTTGAGAATCAATAATTAACCAACGAATAATT
CTATTTTCATTAAATATACCATCCTCTATTGAATGATATCAAAATTTACC
TCCTTCTGAACATTCTTATAATGAACTTCCTATTTTAAGAAATTTCTAAT
ATGGCAGATTATATGTAATGGATTTAAACCCCATTTATAAAGGAATATCC
TTTTTTTAGAAATGGCAACCTGATCTAATTTAAATTATCAAAATAGAGCT
TCTCCATTAATAGAACAAATTATTTTTTTCCATGACCATACATTAATTAT
TTTAATTATAATTACAATTTTAGTAGCATATTTAATAATAAATTTATTTT
TCAATAATTATATTAATCGATTTTTATTAGAAAGTCAAATAATTGAATTA
ATTTGAACTATTTTACCAGCTATTACTTTAATTTTTATTGCACTTCCATC
ATTACGATTATTATATCTTTTAGATGAACTTAATAATCCTTTAATTACAT
TAAAATCAATTGGACATCAATGATATTGAAGATATGAATATTCTGATTTT
AATAATATTGAATTTGATTCATATATAATTCAATCTAATGAAAATTTAAA
TAATTTTCGACTTTTAGATGTTGATAATCGTATTATTTTACCTATAAATA
ATCAAATTCGTATTTTAGTTACAGCTACAGACGTAATTCACTCGTGAACA
ATTCCGTCATTAGGAGTAAAAATTGACGCTAATCCAGGACGATTAAATCA
AACTAGATTTTTTATTAATCGTCCTGGAATTTATTATGGTCAATGTTCTG
AAATTTGTGGAGCAAATCATAGTTTTATACCTATTGTTATTGAAAGAATC
CCTATAAAAAACTTTATTAATTGAATTAATAATTATTCATTAGATGACTG
AAAGCAAGTACTGGTCTCTTAA
>811.MP
CGGATTTGGAATAATTTCTCATATTATTTCTCAAGAAAGTGGAAAAAAGG
AAACTTTTGGATGTTTAGGAATAATTTATGCTATAATAGCAATTGGATTA
CTAGGATTTATTGTATGAGCTCATCATATATTTACAGTAGGAATAGATAT
TGATACTCGAGCATATTTTACTTCAGCTACTATAATCATTGCAGTTCCAA
CTGGAATTAAAATTTTTAGTTGATTGGCAACTTTACATGGAACACAAATT
AATTATAGTCCTTCAATATTATGAAGTTTAGGATTTATTTTCTTATTCAC
AGTAGGAGGATTAACAGGTGTAGTTTTAGCTAATTCCTCAATTGATATTA
CTCTTCATGATACTTATTATGTAGTAGCCCATTTTCATTATGTTTTATCT
ATAGGAGCTGTATTCGCTATTCTAGGAGGTTTTGTTCATTGATATTCCCT
ATTTACCGGATTATTATTAAATCCCTATTTATTAAAAATTCAATTTATTT
CCATATTTATTGGTGTTAATTTAACATTTTTTCCTCAACATTTTTTAGGA
TTAGCTGGCATACCCCGTCGTTATTCTGATTATCCAGATAATTTTATATC
ATGAAATATTATTTCTTCATTTGGTTCATATATTTCATTATTTTCCATAA
TTTTAATTATTATTATTATTTGAGAATCAATAATTAACCAACGAATAATT
CTATTTTCATTAAATATACCATCCTCTATTGAATGATATCAAAATTTACC
TCCTTCTGAACATTCTTATAATGAACTTCCTATTTTAAGAAATTTCTAAT
ATGGCAGATTATATGTAATGGATTTAAACCCCATTTATAAAGGAATATCC
TTTTTTTAGAAATGGCAACCTGATCTAATTTAAATTATCAAAATAGAGCT
TCTCCATTAATAGAACAAATTATTTTTTTCCATGACCATACATTAATTAT
TTTAATTATAATTACAATTTTAGTAGCATATTTAATAATAAATTTATTTT
TCAATAATTATATTAATCGATTTTTATTAGAAAGTCAAATAATTGAATTA
ATTTGAACTATTTTACCAGCTATTACTTTAATTTTTATTGCACTTCCATC
ATTACGATTATTATATCTTTTAGATGAACTTAATAATCCTTTAATTACAT
TAAAATCAATTGGACATCAATGATATTGAAGATATGAATATTCTGATTTT
AATAATATTGAATTTGATTCATATATAATTCAATCTAATGAAAATTTAAA
TAATTTTCGACTTTTAGATGTTGATAATCGTATTATTTTACCTATAAATA
ATCAAATTCGTATTTTAGTTACAGCTACAGACGTAATTCACTCGTGAACA
ATTCCGTCATTAGGAGTAAAAATTGACGCTAATCCAGGACGATTAAATCA
AACTAGATTTTTTATTAATCGTCCTGGAATTTATTATGGTCAATGTTCTG
AAATTTGTGGAGCAAATCATAGTTTTATACCTATTGTTATTGAAAGAATC
CCTATAAAAAACTTTATTAATTGAATTAATAATTATTCATTAGATGACTG
AAAGCAAGTACTGGTCTCTTAA
>810.MP
CGGATTTGGAATAATTTCTCATATTATTTCTCAAGAAAGTGGAAAAAAGG
AAACTTTTGGATGTTTAGGAATAATTTATGCTATAATAGCAATTGGATTG
CTAGGATTTATTGTATGAGCTCATCATATATTTACAGTAGGAATAGATAT
TGATACTCGAGCATATTTTACTTCAGCTACTATAATCATTGCAGTTCCAA
CTGGAATTAAAATTTTTAGTTGATTGGCAACTTTACATGGAACACAAATT
AATTATAGTCCTTCAATATTATGAAGTTTAGGATTTATTTTCTTATTCAC
AGTAGGAGGATTAACAGGTGTAGTTTTAGCTAATTCCTCAATTGATATTA
CTCTTCATGATACTTATTATGTAGTAGCCCATTTTCATTATGTTTTATCT
ATAGGAGCTGTATTCGCTATTCTAGGAGGTTTTGTTCATTGATATTCCCT
ATTTACCGGATTATTATTAAATCCCTATTTATTAAAAATTCAATTTATTT
CCATATTTATTGGTGTTAATTTAACATTTTTTCCTCAACATTTTTTAGGA
TTAGCTGGTATACCCCGTCGTTATTCTGATTATCCAGATAATTTTATATC
ATGAAATATTATTTCTTCATTTGGTTCATATATTTCATTATTTTCCATAA
TTTTAATTATTATTATTATTTGAGAATCAATAATTAACCAACGAATAATT
CTATTTTCATTAAATATACCATCCTCTATTGAATGATATCAAAATTTACC
TCCTTCTGAACATTCTTATAATGAACTTCCTATTTTAAGAAATTTCTAAT
ATGGCAGATTATATGTAATGGATTTAAACCCCATTTATAAAGGAATATCC
TTTTTTTAGAAATGGCAACCTGATCTAATTTAAATTATCAAAATAGAGCT
TCCCCATTAATAGAACAAATTATTTTTTTCCATGACCATACATTAATTAT
TTTAATTATAATTACAATTTTAGTAGCATATTTAATAATAAATTTATTTT
TCAATAATTATATTAATCGATTTTTATTAGAAAGTCAAATAATTGAATTA
ATTTGAACTATTTTACCAGCTATTACTTTAATTTTTATTGCACTTCCATC
ATTACGATTATTATATCTTTTAGATGAACTTAATAATCCTTTAATTACAT
TAAAATCAATTGGACATCAATGATATTGAAGATATGAATATTCTGATTTT
AATAATATTGAATTTGATTCATATATAATTCAATCTAATGAAAATTTAAA
TAATTTTCGACTTTTAGATGTTGATAATCGTATTATTTTACCTATAAATA
ATCAAATTCGTATTTTAGTTACAGCTACAGACGTAATTCACTCGTGAACA
ATTCCGTCATTAGGAGTAAAAATTGACGCTAATCCAGGACGATTAAATCA
AACTAGATTTTTTATTAATCGTCCTGGAATTTATTATGGTCAATGTTCTG
AAATTTGTGGAGCAAATCATAGTTTTATACCTATTGTTATTGAAAGAATC
CCTATAAAAAACTTTATTAATTGAATTAATAATTATTCATTAGATGACTG
AAAGCAAGTACTGGTCTCTTAA
>544.MP
CGGATTTGGAATAATTTCTCATATTATTTCTCAAGAAAGTGGAAAAAAGG
AAACTTTTGGATGTTTAGGAATAATTTATGCTATAATAGCAATTGGATTG
CTAGGATTTATTGTATGAGCTCATCATATATTTACAGTAGGAATAGATAT
TGATACTCGAGCATATTTTACTTCAGCTACTATAATCATTGCAGTTCCAA
CTGGAATTAAAATTTTTAGTTGATTGGCAACTTTACATGGAACACAAATT
AATTATAGTCCTTCAATATTATGAAGTTTAGGATTTATTTTCTTATTCAC
AGTAGGAGGATTAACAGGTGTAGTTTTAGCTAATTCCTCAATTGATATTA
CTCTTCATGATACTTATTATGTAGTAGCCCATTTTCATTATGTTTTATCT
ATAGGAGCTGTATTCGCTATTCTAGGAGGTTTTGTTCATTGATATTCCCT
ATTTACCGGATTATTATTAAATCCCTATTTATTAAAAATTCAATTTATTT
CCATATTTATTGGTGTTAATTTAACATTTTTTCCTCAACATTTTTTAGGA
TTAGCTGGTATACCCCGTCGTTATTCTGATTATCCAGATAATTTTATATC
ATGAAATATTATTTCTTCATTTGGTTCATATATTTCATTATTTTCCATAA
TTTTAATTATTATTATTATTTGAGAATCAATAATTAACCAACGAATAATT
CTATTTTCATTAAATATACCATCCTCTATTGAATGATATCAAAATTTACC
TCCTTCTGAACATTCTTATAATGAACTTCCTATTTTAAGAAATTTCTAAT
ATGGCAGATTATATGTAATGGATTTAAACCCCATTTATAAAGGAATATCC
TTTTTTTAGAAATGGCAACCTGATCTAATTTAAATTATCAAAATAGAGCT
TCCCCATTAATAGAACAAATTATTTTTTTCCATGACCATACATTAATTAT
TTTAATTATAATTACAATTTTAGTAGCATATTTAATAATAAATTTATTTT
TCAATAATTATATTAATCGATTTTTATTAGAAAGTCAAATAATTGAATTA
ATTTGAACTATTTTACCAGCTATTACTTTAATTTTTATTGCACTTCCATC
ATTACGATTATTATATCTTTTAGATGAACTTAATAATCCTTTAATTACAT
TAAAATCAATTGGACATCAATGATATTGAAGATATGAATATTCTGATTTT
AATAATATTGAATTTGATTCATATATAATTCAATCTAATGAAAATTTAAA
TAATTTTCGACTTTTAGATGTTGATAATCGTATTATTTTACCTATAAATA
ATCAAATTCGTATTTTAGTTACAGCTACAGACGTAATTCACTCGTGAACA
ATTCCGTCATTAGGAGTAAAAATTGACGCTAATCCAGGACGATTAAATCA
AACTAGATTTTTTATTAATCGTCCTGGAATTTATTATGGTCAATGTTCTG
AAATTTGTGGAGCAAATCATAGTTTTATACCTATTGTTATTGAAAGAATC
CCTATAAAAAACTTTATTAATTGAATTAATAATTATTCATTAGATGACTG
AAAGCAAGTACTGGTCTCTTAA
>546.MP
CGGATTTGGAATAATTTCTCATATTATTTCTCAAGAAAGTGGAAAAAAGG
AAACTTTTGGATGTTTAGGAATAATTTATGCTATAATAGCAATTGGATTG
CTAGGATTTATTGTATGAGCTCATCATATATTTACAGTAGGAATAGATAT
TGATACTCGAGCATATTTTACTTCAGCTACTATAATCATTGCAGTTCCAA
CTGGAATTAAAATTTTTAGTTGATTGGCAACTTTACATGGAACACAAATT
AATTATAGTCCTTCAATATTATGAAGTTTAGGATTTATTTTCTTATTCAC
AGTAGGAGGATTAACAGGTGTAGTTTTAGCTAATTCCTCAATTGATATTA
CTCTTCATGATACTTATTATGTAGTAGCCCATTTTCATTATGTTTTATCT
ATAGGAGCTGTATTCGCTATTCTAGGAGGTTTTGTTCATTGATATTCCCT
ATTTACCGGATTATTATTAAATCCCTATTTATTAAAAATTCAATTTATTT
CCATATTTATTGGTGTTAATTTAACATTTTTTCCTCAACATTTTTTAGGA
TTAGCTGGTATACCCCGTCGTTATTCTGATTATCCAGATAATTTTATATC
ATGAAATATTATTTCTTCATTTGGTTCATATATTTCATTATTTTCCATAA
TTTTAATTATTATTATTATTTGAGAATCAATAATTAACCAACGAATAATT
CTATTTTCATTAAATATACCATCCTCTATTGAATGATATCAAAATTTACC
TCCTTCTGAACATTCTTATAATGAACTTCCTATTTTAAGAAATTTCTAAT
ATGGCAGATAATATGTAATGGATTTAAACCCCATTTATAAAGGAATATCC
TTTTTTTAGAAATGGCAACCTGATCTAATTTAAATTATCAAAATAGAGCT
TCCCCATTAATAGAACAAATTATTTTTTTCCATGACCATACATTAATTAT
TTTAATTATAATTACAATTTTAGTAGCATATTTAATAATAAATTTATTTT
TCAATAATTATATTAATCGATTTTTATTAGAAAGTCAAATAATTGAATTA
ATTTGAACTATTTTACCAGCTATTACTTTAATTTTTATTGCACTTCCATC
ATTACGATTATTATATCTTTTAGATGAACTTAATAATCCTTTAATTACAT
TAAAATCAATTGGACATCAATGATATTGAAGATATGAATATTCTGATTTT
AATAATATTGAATTTGATTCATATATAATTCAATCTAATGAAAATTTAAA
TAATTTTCGACTTTTAGATGTTGATAATCGTATTATTTTACCTATAAATA
ATCAAATTCGTATTTTAGTTACAGCTACAGACGTAATTCACTCGTGAACA
ATTCCGTCATTAGGAGTAAAAATTGACGCTAATCCAGGACGATTAAATCA
AACTAGATTTTTTATTAATCGTCCTGGAATTTATTATGGTCAATGTTCTG
AAATTTGTGGAGCAAATCATAGTTTTATACCTATTGTTATTGAAAGAATC
CCTATAAAAAACTTTATTAATTGAATTAATAATTATTCATTAGATGACTG
AAAGCAAGTACTGGTCTCTTAA
>533.MP
CGGATTTGGAATAATTTCTCATATTATTTCTCAAGAAAGTGGAAAAAAGG
AAACTTTTGGATGTTTAGGAATAATTTATGCTATAATAGCAATTGGATTG
CTAGGATTTATTGTATGAGCTCATCATATATTTACAGTAGGAATAGATAT
TGATACTCGAGCATATTTTACTTCAGCTACTATAATCATTGCAGTTCCAA
CTGGAATTAAAATTTTTAGTTGATTGGCAACTTTACATGGAACACAAATT
AATTATAGTCCTTCAATATTATGAAGTTTAGGATTTATTTTCTTATTCAC
AGTAGGAGGATTAACAGGTGTAGTTTTAGCTAATTCCTCAATTGATATTA
CTCTTCATGATACTTATTATGTAGTAGCCCATTTTCATTATGTTTTATCT
ATAGGAGCTGTATTCGCTATTCTAGGAGGTTTTGTTCATTGATATTCCCT
ATTTACCGGATTATTATTAAATCCCTATTTATTAAAAATTCAATTTATTT
CCATATTTATTGGTGTTAATTTAACATTTTTTCCTCAACATTTTTTAGGA
TTAGCTGGTATACCCCGTCGTTATTCTGATTATCCAGATAATTTTATATC
ATGAAATATTATTTCTTCATTTGGTTCATATATTTCATTATTTTCCATAA
TTTTAATTATTATTATTATTTGAGAATCAATAATTAACCAACGAATAATT
CTATTTTCATTAAATATACCATCCTCTATTGAATGATATCAAAATTTACC
TCCTTCTGAACATTCTTATAATGAACTTCCTATTTTAAGAAATTTCTAAT
ATGGCAGATTATATGTAATGGATTTAAACCCCATTTATAAAGGAATATCC
TTTTTTTAGAAATGGCAACCTGATCTAATTTAAATTATCAAAATAGAGCT
TCCCCATTAATAGAACAAATTATTTTTTTCCATGACCATACATTAATTAT
TTTAATTATAATTACAATTTTAGTAGCATATTTAATAATAAATTTATTTT
TCAATAATTATATTAATCGATTTTTATTAGAAAGTCAAATAATTGAATTA
ATTTGAACTATTTTACCAGCTATTACTTTAATTTTTATTGCACTTCCATC
ATTACGATTATTATATCTTTTAGATGAACTTAATAATCCTTTAATTACAT
TAAAATCAATTGGACATCAATGATATTGAAGATATGAATATTCTGATTTT
AATAATATTGAATTTGATTCATATATAATTCAATCTAATGAAAATTTAAA
TAATTTTCGACTTTTAGATGTTGATAATCGTATTATTTTACCTATAAATA
ATCAAATTCGTATTTTAGTTACAGCTACAGACGTAATTCACTCGTGAACA
ATTCCGTCATTAGGAGTAAAAATTGACGCTAATCCAGGACGATTAAATCA
AACTAGATTTTTTATTAATCGTCCTGGAATTTATTATGGTCAATGTTCTG
AAATTTGTGGAGCAAATCATAGTTTTATACCTATTGTTATTGAAAGAATC
CCTATAAAAAACTTTATTAATTGAATTAATAATTATTCATTAGATGACTG
AAAGCAAGTACTGGTCTCTTAA
>547.MP
CGGATTTGGAATAATTTCTCATATTATTTCTCAAGAAAGTGGAAAAAAGG
AAACTTTTGGATGTTTAGGAATAATTTATGCTATAATAGCAATTGGATTG
CTAGGATTTATTGTATGAGCTCATCATATATTTACAGTAGGAATAGATAT
TGATACTCGAGCATATTTTACTTCAGCTACTATAATCATTGCAGTTCCAA
CTGGAATTAAAATTTTTAGTTGATTGGCAACTTTACATGGAACACAAATT
AATTATAGTCCTTCAATATTATGAAGTTTAGGATTTATTTTCTTATTCAC
AGTAGGAGGATTAACAGGTGTAGTTTTAGCTAATTCCTCAATTGATATTA
CTCTTCATGATACTTATTATGTAGTAGCCCATTTTCATTATGTTTTATCT
ATAGGAGCTGTATTCGCTATTCTAGGAGGTTTTGTTCATTGATATTCCCT
ATTTACCGGATTATTATTAAATCCCTATTTATTAAAAATTCAATTTATTT
CCATATTTATTGGTGTTAATTTAACATTTTTTCCTCAACATTTTTTAGGA
TTAGCTGGCATACCCCGTCGTTATTCTGATTATCCAGATAATTTTATATC
ATGAAATATTATTTCTTCATTTGGTTCATATATTTCATTATTTTCCATAA
TTTTAATTATTATTATTATTTGAGAATCAATAATTAACCAACGAATAATT
CTATTTTCATTAAATATACCATCCTCTATTGAATGATATCAAAATTTACC
TCCTTCTGAACATTCTTATAATGAACTTCCTATTTTAAGAAATTTCTAAT
ATGGCAGATTATATGTAATGGATTTAAACCCCATTTATAAAGGAATATCC
TTTTTTTAGAAATGGCAACCTGATCTAATTTAAATTATCAAAATAGAGCT
TCTCCATTAATAGAACAAATTATTTTTTTCCATGACCATACATTAATTAT
TTTAATTATAATTACAATTTTAGTAGCATATTTAATAATAAATTTATTTT
TCAATAATTATATTAATCGATTTTTATTAGAAAGTCAAATAATTGAATTA
ATTTGAACTATTTTACCAGCTATTACTTTAATTTTTATTGCACTTCCATC
ATTACGATTATTATATCTTTTAGATGAACTTAATAATCCTTTAATTACAT
TAAAATCAATTGGACACCAATGATATTGAAGATATGAATATTCTGATTTT
AATAATATTGAATTTGATTCATATATAATTCAATCTAATGAAAATTTAAA
TAATTTTCGACTTTTAGATGTTGATAATCGTATTATTTTACCTATAAATA
ATCAAATTCGTATTTTAGTTACAGCTACAGACGTAATTCACTCGTGAACA
ATTCCGTCATTAGGAGTAAAAATTGACGCTAATCCAGGACGATTAAATCA
AACTAGATTTTTTATTAATCGTCCTGGAATTTATTATGGTCAATGTTCTG
AAATTTGTGGAGCAAATCATAGTTTTATACCTATTGTTATTGAAAGAATC
CCTATAAAAAACTTTATTAATTGAATTAATAATTATTCATTAGATGACTG
AAAGCAAGTACTGGTCTCTTAA
>532n.MP
CGGATTTGGAATAATTTCTCATATTATTTCTCAAGAAAGTGGAAAAAAGG
AAACTTTTGGATGTTTAGGAATAATTTATGCTATAATAGCAATTGGATTG
CTAGGATTTATTGTATGAGCTCATCATATATTTACAGTAGGAATAGATAT
TGATACTCGAGCATATTTTACTTCAGCTACTATAATCATTGCAGTTCCAA
CTGGAATTAAAATTTTTAGTTGATTGGCAACTTTACATGGAACACAAATT
AATTATAGTCCTTCAATATTATGAAGTTTAGGATTTATTTTCTTATTCAC
AGTAGGAGGATTAACAGGTGTAGTTTTAGCTAATTCCTCAATTGATATTA
CTCTTCATGATACTTATTATGTAGTAGCCCATTTTCATTATGTTTTATCT
ATAGGAGCTGTATTCGCTATTCTAGGAGGTTTTGTTCATTGATATTCCCT
ATTTACCGGATTATTATTAAATCCCTATTTATTAAAAATTCAATTTATTT
CCATATTTATTGGTGTTAATTTAACATTTTTTCCTCAACATTTTTTAGGA
TTAGCTGGTATACCCCGTCGTTATTCTGATTATCCAGATAATTTTATATC
ATGAAATATTATTTCTTCATTTGGTTCATATATTTCATTATTTTCCATAA
TTTTAATTATTATTATTATTTGAGAATCAATAATTAACCAACGAATAATT
CTATTTTCATTAAATATACCATCCTCTATTGAATGATATCAAAATTTACC
TCCTTCTGAACATTCTTATAATGAACTTCCTATTTTAAGAAATTTCTAAT
ATGGCAGATTATATGTAATGGATTTAAACCCCATTTATAAAGGAATATCC
TTTTTTTAGAAATGGCAACCTGATCTAATTTAAATTATCAAAATAGAGCT
TCCCCATTAATAGAACAAATTATTTTTTTCCATGACCATACATTAATTAT
TTTAATTATAATTACAATTTTAGTAGCATATTTAATAATAAATTTATTTT
TCAATAATTATATTAATCGATTTTTATTAGAAAGTCAAATAATTGAATTA
ATTTGAACTATTTTACCAGCTATTACTTTAATTTTTATTGCACTTCCATC
ATTACGATTATTATATCTTTTAGATGAACTTAATAATCCTTTAATTACAT
TAAAATCAATTGGACATCAATGATATTGAAGATATGAATATTCTGATTTT
AATAATATTGAATTTGATTCATATATAATTCAATCTAATGAAAATTTAAA
TAATTTTCGACTTTTAGATGTTGATAATCGTATTATTTTACCTATAAATA
ATCAAATTCGTATTTTAGTTACAGCTACAGACGTAATTCACTCGTGAACA
ATTCCGTCATTAGGAGTAAAAATTGACGCTAATCCAGGACGATTAAATCA
AACTAGATTTTTTATTAATCGTCCTGGAATTTATTATGGTCAATGTTCTG
AAATTTGTGGAGCAAATCATAGTTTTATACCTATTGTTATTGAAAGAATC
CCTATAAAAAACTTTATTAATTGAATTAATAATTATTCATTAGATGACTG
AAAGCAAGTACTGGTCTCTTAA
>545n.MP
CGGATTTGGAATAATTTCTCATATTATTTCTCAAGAAAGTGGAAAAAAGG
AAACTTTTGGATGTTTAGGAATAATTTATGCTATAATAGCAATTGGATTA
CTAGGATTTATTGTATGAGCTCATCATATATTTACAGTAGGAATAGATAT
TGATACTCGAGCATATTTTACTTCAGCTACTATAATCATTGCAGTTCCAA
CTGGAATTAAAATTTTTAGTTGATTGGCAACTTTACATGGAACACAAATT
AATTATAGTCCTTCAATATTATGAAGTTTAGGATTTATTTTCTTATTCAC
AGTAGGAGGATTAACAGGTGTAGTTTTAGCTAATTCCTCAATTGATATTA
CTCTTCATGATACTTATTATGTAGTAGCCCATTTTCATTATGTTTTATCT
ATAGGAGCTGTATTCGCTATTCTAGGAGGTTTTGTTCATTGATATTCCCT
ATTTACCGGATTATTATTAAATCCCTATTTATTAAAAATTCAATTTATTT
CCATATTTATTGGTGTTAATTTAACATTTTTTCCTCAACATTTTTTAGGA
TTAGCTGGCATACCCCGTCGTTATTCTGATTATCCAGATAATTTTATATC
ATGAAATATTATTTCTTCATTTGGTTCATATATTTCATTATTTTCCATAA
TTTTAATTATTATTATTATTTGAGAATCAATAATTAACCAACGAATAATT
CTATTTTCATTAAATATACCATCCTCTATTGAATGATATCAAAATTTACC
TCCTTCTGAACATTCTTATAATGAACTTCCTATTTTAAGAAATTTCTAAT
ATGGCAGATTATATGTAATGGATTTAAACCCCATTTATAAAGGAATATCC
TTTTTTTAGAAATGGCAACCTGATCTAATTTAAATTATCAAAATAGAGCT
TCTCCATTAATAGAACAAATTATTTTTTTCCATGACCATACATTAATTAT
TTTAATTATAATTACAATTTTAGTAGCATATTTAATAATAAATTTATTTT
TCAATAATTATATTAATCGATTTTTATTAGAAAGTCAAATAATTGAATTA
ATTTGAACTATTTTACCAGCTATTACTTTAATTTTTATTGCACTTCCATC
ATTACGATTATTATATCTTTTAGATGAACTTAATAATCCTTTAATTACAT
TAAAATCAATTGGACATCAATGATATTGAAGATATGAATATTCTGATTTT
AATAATATTGAATTTGATTCATATATAATTCAATCTAATGAAAATTTAAA
TAATTTTCGACTTTTAGATGTTGATAATCGTATTATTTTACCTATAAATA
ATCAAATTCGTATTTTAGTTACAGCTACAGACGTAATTCACTCGTGAACA
ATTCCGTCATTAGGAGTAAAAATTGACGCTAATCCAGGACGATTAAATCA
AACTAGATTTTTTATTAATCGTCCTGGAATTTATTATGGTCAATGTTCTG
AAATTTGTGGAGCAAATCATAGTTTTATACCTATTGTTATTGAAAGAATC
CCTATAAAAAACTTTATTAATTGAATTAATAATTATTCATTAGATGA---
----------------------
>438.MFG
TGGATTTGGAATAATTTCTCATATTATTTCTCAAGAAAGTGGAAAAAAGG
AAACTTTTGGATGTTTAGGAATAATTTATGCTATAATAGCAATTGGATTG
CTAGGGTTTATCGTATGAGCTCATCATATATTCACAGTAGGAATAGATAT
TGATACTCGAGCATATTTTACTTCAGCTACTATAATCATTGCAGTTCCAA
CTGGAATTAAAATTTTTAGTTGATTAGCAACTTTACATGGAACACAAATT
AATTATAGTCCTTCAATATTATGAAGTTTAGGATTTATTTTCTTATTTAC
AGTAGGAGGATTAACAGGTGTAGTTTTAGCTAATTCCTCAATTGATATTA
CTCTTCATGATACTTATTATGTAGTAGCTCATTTTCATTATGTTTTATCT
ATAGGAGCTGTATTCGCTATTCTAGGAGGTTTTGTTCATTGATATTCTCT
ATTTACCGGATTATTATTAAATCCCTATTTATTAAAAATTCAATTTATTT
CCATATTTATTGGTGTTAATTTAACATTTTTTCCTCAACATTTTTTAGGA
TTAGCTGGTATACCTCGTCGTTATTCTGATTATCCAGATAATTTTATATC
ATGAAATATTATTTCTTCATTTGGTTCATATATTTCATTATTTTCCATAA
TTTTAATTATTATTATTATTTGAGAATCTATAATTAATCAACGAATAATT
CTATTTTCATTAAATATACCATCCTCTATTGAATGATATCAAAATTTACC
TCCTTCTGAACATTCTTATAATGAACTTCCTATTTTAAGAAATTTCTAAT
ATGGCAGATTATATGTAATGGATTTAAACCCCATTTATAAAGGAATATCC
TTTTTTTAGAAATGGCAACCTGATCTAATTTAAATTACCAAAATAGAGCT
TCTCCATTAATAGAACAAATTATTTTTTTTCATGACCATACATTAATTAT
TTTAATTATAATTACAATTTTAGTAGCATATTTAATAATAAATTTATTTT
TCAATAATTATATTAATCGATTTTTATTAGAAGGTCAAATAATTGAATTA
ATTTGAACTATTTTACCAGCTATTACTTTAATTTTTATTGCACTTCCATC
ATTACGATTATTATATCTTTTAGATGAACTTAATAATCCTTTAATTACAT
TAAAATCAATTGGACATCAATGATATTGAAGATATGAATATTCTGATTTT
AATAATATTGAATTTGATTCATATATAATTCAATCTAATGAAAATTTAAA
TAATTTTCGACTTTTAGATGTTGATAATCGAATTATTTTACCTATAAATA
ACCAAATTCGTATTTTAGTTACAGCTACAGATGTAATTCACTCATGAACA
ATTCCATCATTGGGAGTAAAAATTGACGCTAATCCAGGACGATTAAATCA
AACTAGATTTTTTATTAATCGTCCTGGAATTTATTATGGTCAATGTTCTG
AAATTTGTGGGGCAAATCATAGTTTTATACCTATTGTTATTGAAAGAATC
CCTATAAAAAACTTTATTAATTGAATTAATAATTATTCATTAGATGACTG
AAAGCAAGTACTGGTCTCTTAA
>436.MFG
TGGATTTGGAATAATTTCTCATATTATTTCTCAAGAAAGTGGAAAAAAGG
AAACTTTTGGATGTTTAGGAATAATTTATGCTATAATAGCAATTGGATTG
CTAGGGTTTATCGTATGAGCTCATCATATATTCACAGTAGGAATAGATAT
TGATACTCGAGCATATTTTACTTCAGCTACTATAATCATTGCAGTTCCAA
CTGGAATTAAAATTTTTAGTTGATTAGCAACTTTACATGGAACACAAATT
AATTATAGTCCTTCAATATTATGAAGTTTAGGATTTATTTTCTTATTTAC
AGTAGGAGGATTAACAGGTGTAGTTTTAGCTAATTCCTCAATTGATATTA
CTCTTCATGATACTTATTATGTAGTAGCTCATTTTCATTATGTTTTATCT
ATAGGAGCTGTATTCGCTATTCTAGGAGGTTTTGTTCATTGATATTCTCT
ATTTACCGGATTATTATTAAATCCCTATTTATTAAAAATTCAATTTATTT
CCATATTTATTGGTGTTAATTTAACATTTTTTCCTCAACATTTTTTAGGA
TTAGCTGGTATACCTCGTCGTTATTCTGATTATCCAGATAATTTTATATC
ATGAAATATTATTTCTTCATTTGGTTCATATATTTCATTATTTTCCATAA
TTTTAATTATTATTATTATTTGAGAATCTATAATTAATCAACGAATAATT
CTATTTTCATTAAATATACCATCCTCTATTGAATGATATCAAAATTTACC
TCCTTCTGAACATTCTTATAATGAACTTCCTATTTTAAGAAATTTCTAAT
ATGGCAGATTATATGTAATGGATTTAAACCCCATTTATAAAGGAATATCC
TTTTTTTAGAAATGGCAACCTGATCTAATTTAAATTACCAAAATAGAGCT
TCTCCATTAATAGAACAAATTATTTTTTTTCATGACCATACATTAATTAT
TTTAATTATAATTACAATTTTAGTAGCATATTTAATAATAAATTTATTTT
TCAATAATTATATTAATCGATTTTTATTAGAAGGTCAAATAATTGAATTA
ATTTGAACTATTTTACCAGCTATTACTTTAATTTTTATTGCACTTCCATC
ATTACGATTATTATATCTTTTAGATGAACTTAATAATCCTTTAATTACAT
TAAAATCAATTGGACATCAATGATATTGAAGATATGAATATTCTGATTTT
AATAATATTGAATTTGATTCATATATAATTCAATCTAATGAAAATTTAAA
TAATTTTCGACTTTTAGATGTTGATAATCGAATTATTTTACCTATAAATA
ACCAAATTCGTATTTTAGTTACAGCTACAGATGTAATTCACTCATGAACA
ATTCCATCATTGGGAGTAAAAATTGACGCTAATCCAGGACGATTAAATCA
AACTAGATTTTTTATTAATCGTCCTGGAATTTATTATGGTCAATGTTCTG
AAATTTGTGGGGCAAATCATAGTTTTATACCTATTGTTATTGAAAGAATC
CCTATAAAAAACTTTATTAATTGAATTAATAATTATTCATTAGATGACTG
AAAGCAAGTACTGGTCTCTTAA
>507.MFG
TGGATTTGGAATAATTTCTCATATTATTTCTCAAGAAAGTGGAAAAAAGG
AAACTTTTGGATGTTTAGGAATAATTTATGCTATAATAGCAATTGGATTG
CTAGGGTTTATCGTATGAGCTCATCATATATTCACAGTAGGAATAGATAT
TGATACTCGAGCATATTTTACTTCAGCTACTATAATCATTGCAGTTCCAA
CTGGAATTAAAATTTTTAGTTGATTAGCAACTTTACATGGAACACAAATT
AATTATAGTCCTTCAATATTATGAAGTTTAGGATTTATTTTCTTATTTAC
AGTAGGAGGATTAACAGGTGTAGTTTTAGCTAATTCCTCAATTGATATTA
CTCTTCATGATACTTATTATGTAGTAGCTCATTTTCATTATGTTTTATCT
ATAGGAGCTGTATTCGCTATTCTAGGAGGTTTTGTTCATTGATATTCTCT
ATTTACCGGATTATTATTAAATCCCTATTTATTAAAAATTCAATTTATTT
CCATATTTATTGGTGTTAATTTAACATTTTTTCCTCAACATTTTTTAGGA
TTAGCTGGTATACCTCGTCGTTATTCTGATTATCCAGATAATTTTATATC
ATGAAATATTATTTCTTCATTTGGTTCATATATTTCATTATTTTCCATAA
TTTTAATTATTATTATTATTTGAGAATCTATAATTAATCAACGAATAATT
CTATTTTCATTAAATATACCATCCTCTATTGAATGATATCAAAATTTACC
TCCTTCTGAACATTCTTATAATGAACTTCCTATTTTAAGAAATTTCTAAT
ATGGCAGATTATATGTAATGGATTTAAACCCCATTTATAAAGGAATATCC
TTTTTTTAGAAATGGCAACCTGATCTAATTTAAATTACCAAAATAGAGCT
TCTCCATTAATAGAACAAATTATTTTTTTTCATGACCATACATTAATTAT
TTTAATTATAATTACAATTTTAGTAGCATATTTAATAATAAATTTATTTT
TCAATAATTATATTAATCGATTTTTATTAGAAGGTCAAATAATTGAATTA
ATTTGAACTATTTTACCAGCTATTACTTTAATTTTTATTGCACTTCCATC
ATTACGATTATTATATCTTTTAGATGAACTTAATAATCCTTTAATTACAT
TAAAATCAATTGGACATCAATGATATTGAAGATATGAATATTCTGATTTT
AATAATATTGAATTTGATTCATATATAATTCAATCTAATGAAAATTTAAA
TAATTTTCGACTTTTAGATGTTGATAATCGAATTATTTTACCTATAAATA
ACCAAATTCGTATTTTAGTTACAGCTACAGATGTAATTCACTCATGAACA
ATTCCATCATTGGGAGTAAAAATTGACGCTAATCCAGGACGATTAAATCA
AACTAGATTTTTTATTAATCGTCCTGGAATTTATTATGGTCAATGTTCTG
AAATTTGTGGGGCAAATCATAGTTTTATACCTATTGTTATTGAAAGAATC
CCTATAAAAAACTTTATTAATTGAATTAATAATTATTCATTAGATGACTG
AAAGCAAGTACTGGTCTCTTAA
>437.MFG
TGGATTTGGAATAATTTCTCATATTATTTCTCAAGAAAGTGGAAAAAAGG
AAACTTTTGGATGTTTAGGAATAATTTATGCTATAATAGCAATTGGATTG
CTAGGGTTTATCGTATGAGCTCATCATATATTCACAGTAGGAATAGATAT
TGATACTCGAGCATATTTTACTTCAGCTACTATAATCATTGCAGTTCCAA
CTGGAATTAAAATTTTTAGTTGATTAGCAACTTTACATGGAACACAAATT
AATTATAGTCCTTCAATATTATGAAGTTTAGGATTTATTTTCTTATTTAC
AGTAGGAGGATTAACAGGTGTAGTTTTAGCTAATTCCTCAATTGATATTA
CTCTTCATGATACTTATTATGTAGTAGCTCATTTTCATTATGTTTTATCT
ATAGGAGCTGTATTCGCTATTCTAGGAGGTTTTGTTCATTGATATTCTCT
ATTTACCGGATTATTATTAAATCCCTATTTATTAAAAATTCAATTTATTT
CCATATTTATTGGTGTTAATTTAACATTTTTTCCTCAACATTTTTTAGGA
TTAGCTGGTATACCTCGTCGTTATTCTGATTATCCAGATAATTTTATATC
ATGAAATATTATTTCTTCATTTGGTTCATATATTTCATTATTTTCCATAA
TTTTAATTATTATTATTATTTGAGAATCTATAATTAATCAACGAATAATT
CTATTTTCATTAAATATACCATCCTCTATTGAATGATATCAAAATTTACC
TCCTTCTGAACATTCTTATAATGAACTTCCTATTTTAAGAAATTTCTAAT
ATGGCAGATTATATGTAATGGATTTAAACCCCATTTATAAAGGAATATCC
TTTTTTTAGAAATGGCAACCTGATCTAATTTAAATTACCAAAATAGAGCT
TCTCCATTAATAGAACAAATTATTTTTTTTCATGACCATACATTAATTAT
TTTAATTATAATTACAATTTTAGTAGCATATTTAATAATAAATTTATTTT
TCAATAATTATATTAATCGATTTTTATTAGAAGGTCAAATAATTGAATTA
ATTTGAACTATTTTACCAGCTATTACTTTAATTTTTATTGCACTTCCATC
ATTACGATTATTATATCTTTTAGATGAACTTAATAATCCTTTAATTACAT
TAAAATCAATTGGACATCAATGATATTGAAGATATGAATATTCTGATTTT
AATAATATTGAATTTGATTCATATATAATTCAATCTAATGAAAATTTAAA
TAATTTTCGACTTTTAGATGTTGATAATCGAATTATTTTACCTATAAATA
ACCAAATTCGTATTTTAGTTACAGCTACAGATGTAATTCACTCATGAACA
ATTCCATCATTGGGAGTAAAAATTGACGCTAATCCAGGACGATTAAATCA
AACTAGATTTTTTATTAATCGTCCTGGAATTTATTATGGTCAATGTTCTG
AAATTTGTGGGGCAAATCATAGTTTTATACCTATTGTTATTGAAAGAATC
CCTATAAAAAACTTTATTAATTGAATTAATAATTATTCATTAGATGACTG
AAAGCAAGTACTGGTCTCTTAA
>527.MFG
TGGATTTGGAATAATTTCTCATATTATTTCTCAAGAAAGTGGAAAAAAGG
AAACTTTTGGATGTTTAGGAATAATTTATGCTATAATAGCAATTGGATTG
CTAGGGTTTATCGTATGAGCTCATCATATATTCACAGTAGGAATAGATAT
TGATACTCGAGCATATTTTACTTCAGCTACTATAATCATTGCAGTTCCAA
CTGGAATTAAAATTTTTAGTTGATTAGCAACTTTACATGGAACACAAATT
AATTATAGTCCTTCAATATTATGAAGTTTAGGATTTATTTTCTTATTTAC
AGTAGGAGGATTAACAGGTGTAGTTTTAGCTAATTCCTCAATTGATATTA
CTCTTCATGATACTTATTATGTAGTAGCTCATTTTCATTATGTTTTATCT
ATAGGAGCTGTATTCGCTATTCTAGGAGGTTTTGTTCATTGATATTCTCT
ATTTACCGGATTATTATTAAATCCCTATTTATTAAAAATTCAATTTATTT
CCATATTTATTGGTGTTAATTTAACATTTTTTCCTCAACATTTTTTAGGA
TTAGCTGGTATACCTCGTCGTTATTCTGATTATCCAGATAATTTTATATC
ATGAAATATTATTTCTTCATTTGGTTCATATATTTCATTATTTTCCATAA
TTTTAATTATTATTATTATTTGAGAATCTATAATTAATCAACGAATAATT
CTATTTTCATTAAATATACCATCCTCTATTGAATGATATCAAAATTTACC
TCCTTCTGAACATTCTTATAATGAACTTCCTATTTTAAGAAATTTCTAAT
ATGGCAGATTATATGTAATGGATTTAAACCCCATTTATAAAGGAATATCC
TTTTTTTAGAAATGGCAACCTGATCTAATTTAAATTACCAAAATAGAGCT
TCTCCATTAATAGAACAAATTATTTTTTTTCATGACCATACATTAATTAT
TTTAATTATAATTACAATTTTAGTAGCATATTTAATAATAAATTTATTTT
TCAATAATTATATTAATCGATTTTTATTAGAAGGTCAAATAATTGAATTA
ATTTGAACTATTTTACCAGCTATTACTTTAATTTTTATTGCACTTCCATC
ATTACGATTATTATATCTTTTAGATGAACTTAATAATCCTTTAATTACAT
TAAAATCAATTGGACATCAATGATATTGAAGATATGAATATTCTGATTTT
AATAATATTGAATTTGATTCATATATAATTCAATCTAATGAAAATTTAAA
TAATTTTCGACTTTTAGATGTTGATAATCGAATTATTTTACCTATAAATA
ACCAAATTCGTATTTTAGTTACAGCTACAGATGTAATTCACTCATGAACA
ATTCCATCATTGGGAGTAAAAATTGACGCTAATCCAGGACGATTAAATCA
AACTAGATTTTTTATTAATCGTCCTGGAATTTATTATGGTCAATGTTCTG
AAATTTGTGGGGCAAATCATAGTTTTATACCTATTGTTATTGAAAGAATC
CCTATAAAAAACTTTATTAATTGAATTAATAATTATTCATTAGATGACTG
AAAGCAAGTACTGGTCTCTTAA
>418n.MFG
TGGATTTGGAATAATTTCTCATATTATTTCTCAAGAAAGTGGAAAAAAGG
AAACTTTTGGATGTTTAGGAATAATTTATGCTATAATAGCAATTGGATTG
CTAGGGTTTATCGTATGAGCTCATCATATATTCACAGTAGGAATAGATAT
TGATACTCGAGCATATTTTACTTCAGCTACTATAATCATTGCAGTTCCAA
CTGGAATTAAAATTTTTAGTTGATTAGCAACTTTACATGGAACACAAATT
AATTATAGTCCTTCAATATTATGAAGTTTAGGATTTATTTTCTTATTTAC
AGTAGGAGGATTAACAGGTGTAGTTTTAGCTAATTCCTCAATTGATATTA
CTCTTCATGATACTTATTATGTAGTAGCTCATTTTCATTATGTTTTATCT
ATAGGAGCTGTATTCGCTATTCTAGGAGGTTTTGTTCATTGATATTCTCT
ATTTACCGGATTATTATTAAATCCCTATTTATTAAAAATTCAATTTATTT
CCATATTTATTGGTGTTAATTTAACATTTTTTCCTCAACATTTTTTAGGA
TTAGCTGGTATACCTCGTCGTTATTCTGATTATCCAGATAATTTTATATC
ATGAAATATTATTTCTTCATTTGGTTCATATATTTCATTATTTTCCATAA
TTTTAATTATTATTATTATTTGAGAATCTATAATTAATCAACGAATAATT
CTATTTTCATTAAATATACCATCCTCTATTGAATGATATCAAAATTTACC
TCCTTCTGAACATTCTTATAATGAACTTCCTATTTTAAGAAATTTCTAAT
ATGGCAGATTATATGTAATGGATTTAAACCCCATTTATAAAGGAATATCC
TTTTTTTAGAAATGGCAACCTGATCTAATTTAAATTACCAAAATAGAGCT
TCTCCATTAATAGAACAAATTATTTTTTTTCATGACCATACATTAATTAT
TTTAATTATAATTACAATTTTAGTAGCATATTTAATAATAAATTTATTTT
TCAATAATTATATTAATCGATTTTTATTAGAAGGTCAAATAATTGAATTA
ATTTGAACTATTTTACCAGCTATTACTTTAATTTTTATTGCACTTCCATC
ATTACGATTATTATATCTTTTAGATGAACTTAATAATCCTTTAATTACAT
TAAAATCAATTGGACATCAATGATATTGAAGATATGAATATTCTGATTTT
AATAATATTGAATTTGATTCATATATAATTCAATCTAATGAAAATTTAAA
TAATTTTCGACTTTTAGATGTTGATAATCGAATTATTTTACCTATAAATA
ACCAAATTCGTATTTTAGTTACAGCTACAGATGTAATTCACTCATGAACA
ATTCCATCATTGGGAGTAAAAATTGATGCTAATCCAGGACGATTAAATCA
AACTAGATTTTTTATTAATCGTCCTGGAATTTATTATGGTCAATGTTCTG
AAATTTGTGGGGCAAATCATAGTTTTATACCTATTGTTATTGAAAGAATC
CCTATAAAAAACTTTATTAATTGAATTAATAATTATTCATTAGATGACTG
AAAGCAAGTACTGGTCTCTTAA
>441.MFG
TGGATTTGGAATAATTTCTCATATTATTTCTCAAGAAAGTGGAAAAAAGG
AAACTTTTGGATGTCTAGGGATAATTTATGCTATAATAGCAATTGGATTG
CTAGGATTTATTGTATGAGCTCATCATATATTTACAGTAGGAATAGATAT
TGATACTCGAGCATATTTTACTTCTGCTACTATAATCATTGCAGTCCCAA
CTGGAATTAAAATTTTTAGTTGATTAGCAACTTTACATGGAACACAAATT
AATTATAGTCCTTCAATATTATGAAGTTTAGGGTTTATTTTCTTATTTAC
AGTAGGAGGATTAACAGGTGTAGTTTTAGCTAATTCCTCAATTGATATTA
CTCTTCATGATACTTATTATGTAGTAGCTCATTTTCATTATGTTTTATCT
ATAGGAGCTGTATTCGCTATTCTAGGGGGTTTTGTTCATTGATATTCTCT
ATTTACCGGATTATTATTAAATCCTTATTTATTAAAAATTCAATTTATTT
CAATATTTATTGGTGTTAATTTAACATTTTTTCCCCAACATTTTTTAGGA
TTAGCTGGTATACCCCGTCGTTATTCTGATTATCCAGATAATTTTATATC
ATGAAATATTATTTCTTCATTTGGTTCATATATTTCATTATTTTCCATAA
TTTTAATTATTATTATTATCTGAGAGTCAATAATTAACCAACGAATAATT
CTATTTTCATTAAATATACCATCCTCTATTGAATGATACCAAAATTTACC
CCCTTCTGAACATTCTTACAATGAACTTCCTATTTTAAGAAATTTCTAAT
ATGGCAGATTATATGTAATGGATTTAAACCCCATTTATAAAGGAATATCC
TTTTTTTAGAAATGGCAACTTGATCTAATTTAAATTACCAAAATAGAGCT
TCTCCATTAATAGAACAAATTATTTTTTTCCATGACCATACATTAATTAT
TTTAATTATAATTACAATTTTAGTAGCATATTTGATAATAAATTTATTTT
TAAATAATTATATTAATCGATTTTTATTAGAAGGTCAAATAATTGAATTA
ATTTGAACTATTTTACCAGCTATTACTTTAATTTTTATTGCACTTCCATC
ATTACGATTATTATACCTTTTAGATGAACTTAATAATCCTTTAATTACAT
TAAAATCAATCGGACATCAATGATATTGAAGATATGAATATTCTGATTTT
AATAATATTGAATTTGATTCATATATAATTCAATCTAATAAAAATTTAAA
TAATTTTCGACTTTTAGATGTTGATAATCGAATTATTTTACCTATAAATA
ATCAAATTCGTATTTTAGTCACAGCTACAGATGTAATTCATTCTTGAACA
ATTCCATCATTAGGGGTAAAAATTGATGCTAATCCAGGACGATTAAACCA
AACTAGATTTTTTATTAATCGTCCTGGAATTTATTATGGTCAATGTTCTG
AAATTTGTGGAGCAAATCATAGTTTTATACCTATTGTTATTGAAAGAATT
CCTATAAAAAACTTTATTAATTGAATTAATAATTATTCATTAGATGACTG
AAAGCAAGTACTGGTCTCTTAA
>417n.MFG
TGGATTTGGAATAATTTCTCATATTATTTCTCAAGAAAGTGGAAAAAAGG
AAACTTTTGGATGTCTAGGGATAATTTATGCTATAATAGCAATTGGATTG
CTAGGATTTATTGTATGAGCTCATCATATATTTACAGTAGGAATAGATAT
TGATACTCGAGCATATTTTACTTCTGCTACTATAATCATTGCAGTCCCAA
CTGGAATTAAAATTTTTAGTTGATTAGCAACTTTACATGGAACACAAATT
AATTATAGTCCTTCAATATTATGAAGTTTAGGGTTTATTTTCTTATTTAC
AGTAGGAGGATTAACAGGTGTAGTTTTAGCTAATTCCTCAATTGATATTA
CTCTTCATGATACTTATTATGTAGTAGCTCATTTTCATTATGTTTTATCT
ATAGGAGCTGTATTCGCTATTCTAGGGGGTTTTGTTCATTGATATTCTCT
ATTTACCGGATTATTATTAAATCCTTATTTATTAAAAATTCAATTTATTT
CAATATTTATTGGTGTTAATTTAACATTTTTTCCCCAACATTTTTTAGGA
TTAGCTGGTATACCCCGTCGTTATTCTGATTATCCAGATAATTTTATATC
ATGAAATATTATTTCTTCATTTGGTTCATATATTTCATTATTTTCCATAA
TTTTAATTATTATTATTATCTGAGAGTCAATAATTAACCAACGAATAATT
CTATTTTCATTAAATATACCATCCTCTATTGAATGATACCAAAATTTACC
CCCTTCTGAACATTCTTATAATGAACTTCCTATTTTAAGAAATTTCTAAT
ATGGCAGATTATATGTAATGGATTTAAACCCCATTTATAAAGGAATATCC
TTTTTTTAGAAATGGCAACTTGATCTAATTTAAATTACCAAAATAGAGCT
TCTCCATTAATAGAACAAATTATTTTTTTCCATGACCATACATTAATTAT
TTTAATTATAATTACAATTTTAGTAGCATATTTGATAATAAATTTATTTT
TAAATAATTATATTAATCGATTTTTATTAGAAGGTCAAATAATTGAATTA
ATTTGAACTATTTTACCAGCTATTACTTTAATTTTTATTGCACTTCCATC
ATTACGATTATTATACCTTTTAGATGAACTTAATAATCCTTTAATTACAT
TAAAATCAATCGGACATCAATGATATTGAAGATATGAATATTCTGATTTT
AATAATATTGAATTTGATTCATATATAATTCAATCTAATAAAAATTTAAA
TAATTTTCGACTTTTAGATGTTGATAATCGAATTATTTTACCTATAAATA
ATCAAATTCGTATTTTAGTCACAGCTACAGATGTAATTCATTCTTGAACA
ATTCCATCATTAGGGGTAAAAATTGATGCTAATCCAGGACGATTAAACCA
AACTAGATTTTTTATTAATCGTCCTGGAATTTATTATGGTCAATGTTCTG
AAATTTGTGGAGCAAATCATAGTTTTATACCTATTGTTATTGAAAGAATT
CCTATAAAAAACTTTATTAATTGAATTAATAATTATTCATTAGATGACTG
AAAGCAAGTACTGGTCTCTTAA
>439n.MFG
TGGATTTGGAATAATTTCTCATATTATTTCTCAAGAAAGTGGAAAAAAGG
AAACTTTTGGATGTCTAGGGATAATTTATGCTATAATAGCAATTGGATTG
CTAGGATTTATTGTATGAGCTCATCATATATTTACAGTAGGAATAGATAT
TGATACTCGAGCATATTTTACTTCTGCTACTATAATCATTGCAGTCCCAA
CTGGAATTAAAATTTTTAGTTGATTAGCAACTTTACATGGAACACAAATT
AATTATAGTCCTTCAATATTATGAAGTTTAGGGTTTATTTTCTTATTTAC
AGTAGGAGGATTAACAGGTGTAGTTTTAGCTAATTCCTCAATTGATATTA
CTCTTCATGATACTTATTATGTAGTAGCTCATTTTCATTATGTTTTATCT
ATAGGAGCTGTATTCGCTATTCTAGGGGGTTTTGTTCATTGATATTCTCT
ATTTACCGGATTATTATTAAATCCTTATTTATTAAAAATTCAATTTATTT
CAATATTTATTGGTGTTAATTTAACATTTTTTCCCCAACATTTTTTAGGA
TTAGCTGGTATACCCCGTCGTTATTCTGATTATCCAGATAATTTTATATC
ATGAAATATTATTTCTTCATTTGGTTCATATATTTCATTATTTTCCATAA
TTTTAATTATTATTATTATCTGAGAGTCAATAATTAACCAACGAATAATT
CTATTTTCATTAAATATACCATCCTCTATTGAATGATACCAAAATTTACC
CCCTTCTGAACATTCTTATAATGAACTTCCTATTTTAAGAAATTTCTAAT
ATGGCAGATTATATGTAATGGATTTAAACCCCATTTATAAAGGAATATCC
TTTTTTTAGAAATGGCAACTTGATCTAATTTAAATTACCAAAATAGAGCT
TCTCCATTAATAGAACAAATTATTTTTTTCCATGACCATACATTAATTAT
TTTAATTATAATTACAATTTTAGTAGCATATTTGATAATAAATTTATTTT
TAAATAATTATATTAATCGATTTTTATTAGAAGGTCAAATAATTGAATTA
ATTTGAACTATTTTACCAGCTATTACTTTAATTTTTATTGCACTTCCATC
ATTACGATTATTATACCTTTTAGATGAACTTAATAATCCTTTAATTACAT
TAAAATCAATCGGACATCAATGATATTGAAGATATGAATATTCTGATTTT
AATAATATTGAATTTGATTCATATATAATTCAATCTAATAAAAATTTAAA
TAATTTTCGACTTTTAGATGTTGATAATCGAATTATTTTACCTATAAATA
ATCAAATTCGTATTTTAGTCACAGCTACAGATGTAATTCATTCTTGAACA
ATTCCATCATTAGGGGTAAAAATTGATGCTAATCCAGGACGATTAAACCA
AACTAGATTTTTTATTAATCGTCCTGGAATTTATTATGGTCAATGTTCTG
AAATTTGTGGAGCAAATCATAGTTTTATACCTATTGTTATTGAAAGAATT
CCTATAAAAAACTTTATTAATTGAATTAATAATTATTCATTAGATGACTG
AAAGCAAGTACTGGTCTCTTAA
>415n.MFG
TGGATTTGGAATAATTTCTCATATTATTTCTCAAGAAAGTGGAAAAAAGG
AAACTTTTGGATGTCTAGGAATAATTTATGCTATAATAGCAATTGGATTG
CTAGGATTTATTGTATGAGCTCATCATATATTTACAGTAGGAATAGATAT
TGATACTCGAGCATATTTTACTTCTGCTACTATAATCATTGCAGTCCCAA
CTGGAATTAAAATTTTTAGTTGATTAGCAACTTTACATGGAACACAAATT
AATTATAGTCCTTCAATATTATGAAGTTTAGGGTTTATTTTCTTATTTAC
AGTAGGAGGATTAACAGGTGTAGTTTTAGCTAATTCCTCAATTGATATTA
CTCTTCATGATACTTATTATGTAGTAGCTCATTTTCATTATGTTTTATCT
ATAGGAGCTGTATTCGCTATTCTAGGGGGTTTTGTTCATTGATATTCTCT
ATTTACCGGATTATTATTAAATCCTTATTTATTAAAAATTCAATTTATTT
CAATATTTATTGGTGTTAATTTAACATTTTTTCCCCAACATTTTTTAGGA
TTAGCTGGTATACCCCGTCGTTATTCTGATTATCCAGATAATTTTATATC
ATGAAATATTATTTCTTCATTTGGTTCATATATTTCATTATTTTCCATAA
TTTTAATTATTATTATTATCTGAGAGTCAATAATTAACCAACGAATAATT
CTATTTTCATTAAATATACCATCCTCTATTGAATGATACCAAAATTTACC
CCCTTCTGAACATTCTTATAATGAACTTCCTATTTTAAGAAATTTCTAAT
ATGGCAGATTATATGTAATGGATTTAAACCCCATTTATAAAGGAATATCC
TTTTTTTAGAAATGGCAACTTGATCTAATTTAAATTACCAAAATAGAGCT
TCTCCATTAATAGAACAAATTATTTTTTTCCATGACCATACATTAATTAT
TTTAATTATAATTACAATTTTAGTAGCATATTTGATAATAAATTTATTTT
TAAATAATTATATTAATCGATTTTTATTAGAAGGTCAAATAATTGAATTA
ATTTGAACTATTTTACCAGCTATTACTTTAATTTTTATTGCACTTCCATC
ATTACGATTATTATACCTTTTAGATGAACTTAATAATCCTTTAATTACAT
TAAAATCAATCGGACATCAATGATATTGAAGATATGAATATTCTGATTTT
AATAATATTGAATTTGATTCATATATAATTCAATCTAATAAAAATTTAAA
TAATTTTCGACTTTTAGATGTTGATAATCGAATTATTTTACCTATAAATA
ATCAAATTCGTATTTTAGTCACAGCTACAGATGTAATTCATTCTTGAACA
ATTCCATCATTAGGGGTAAAAATTGATGCTAATCCAGGACGATTAAACCA
AACTAGATTTTTTATTAATCGTCCTGGAATTTATTATGGTCAATGTTCTG
AAATTTGTGGAGCAAATCATAGTTTTATACCTATTGTTATTGAAAGAATT
CCTATAAAAAACTTTATTAATTGAATTAATAATTATTCATTAGATGACTG
AAAGCAAGTACTGGTCTCTTAA
>809.CP
CGGATTTGGAATAATTTCCCATATTATTTCCCAAGAAAGTGGAAAAAAGG
AAACTTTTGGATGTTTAGGAATAATTTATGCTATAATAGCAATTGGATTA
TTAGGATTTATTGTATGAGCTCATCATATATTTACAGTAGGAATAGATAT
TGATACTCGAGCATATTTTACTTCAGCTACTATAATTATTGCAGTCCCAA
CTGGAATTAAAATTTTTAGTTGATTAGCAACTTTACATGGAACACAAATT
AATTATAGTCCTTCAATATTATGAAGTCTAGGATTTATTTTTTTATTTAC
AGTAGGAGGATTAACAGGTGTAGTTTTAGCTAATTCTTCAATTGATATTA
CTCTTCATGACACTTATTATGTAGTAGCCCATTTTCATTATGTTTTATCT
ATAGGAGCTGTATTTGCTATTTTAGGAGGTTTTGTTCATTGATACTCTTT
ATTTACCGGATTATTATTAAATCCTTATTTATTAAAAATTCAATTTATTT
CCATATTTATTGGTGTTAATTTAACATTTTTTCCCCAACATTTTTTAGGG
TTAGCTGGTATACCTCGTCGTTATTCTGATTACCCGGATAATTTTATATC
ATGAAATATTATTTCTTCATTTGGTTCATATATTTCATTATTTTCCATAA
TTTTAATTATTATTATTATTTGAGAATCAATAATTAATCAACGAATAATC
CTATTTTCTTTAAATATACCATCTTCTATTGAATGATATCAAAATTTACC
CCCTTCTGAACATTCATATAATGAACTTCCTATTTTAAGAAATTTCTAAT
ATGGCAGATTATATGTAATGGATTTAAACCCCATTTATAAAGGAATATCC
TTTTTTTAGAAATGGCAACCTGATCTAATTTAAATTACCAAAATAGAGCT
TCTCCATTAATAGAACAAATTATCTTTTTTCATGACCATACATTAATTAT
TTTAATTATAATTACAATTTTAGTAGCATATTTAATAATAAATTTATTTT
TTAATAATTACATTAATCGATTTTTATTAGAAGGTCAAATAATTGAATTA
ATTTGAACTATTTTACCAGCTATTACTTTAATTTTTATTGCGCTTCCGTC
ACTACGATTATTATATCTTTTAGATGAACTTAATAATCCTTTAATTACAT
TAAAATCAATTGGACATCAATGATATTGAAGATACGAATATTCAGATTTT
AACAATATTGAATTTGATTCATATATAATTCAATCCAATGAAAATTTAAA
TAATTTTCGACTTTTAGATGTTGATAATCGAATTATTTTACCTATAAATA
ACCAAATTCGTATTTTAGTTACAGCTACTGATGTAATTCACTCTTGAACA
ATCCCATCATTAGGGGTAAAAATTGATGCTAATCCAGGTCGATTAAATCA
AACTAGATTTTTTATCAATCGACCTGGAATTTATTACGGTCAATGTTCTG
AAATTTGTGGGGCAAATCATAGTTTTATACCTATTGTTATTGAAAGAATT
CCCATAAAAAACTTTATTAATTGAATTAATAATTATTCATTAGATGACTG
AAAGCAAGTACTGGTCTCTTAA
>552.CP
CGGATTTGGAATAATTTCCCATATTATTTCCCAAGAAAGTGGAAAAAAGG
AAACTTTTGGATGTTTAGGAATAATTTATGCTATAATAGCAATTGGATTA
TTAGGATTTATTGTATGAGCTCATCATATATTTACAGTAGGAATAGATAT
TGATACTCGAGCATATTTTACTTCAGCTACTATAATTATTGCAGTCCCAA
CTGGAATTAAAATTTTTAGTTGATTAGCAACTTTACATGGAACACAAATT
AATTATAGTCCTTCAATATTATGAAGTCTAGGATTTATTTTTTTATTTAC
AGTAGGAGGATTAACAGGTGTAGTTTTAGCTAATTCTTCAATTGATATTA
CTCTTCATGACACTTATTATGTAGTAGCCCATTTTCATTATGTTTTATCT
ATAGGAGCTGTATTTGCTATTTTAGGAGGTTTTGTTCATTGATACTCTTT
ATTTACCGGATTATTATTAAATCCTTATTTATTAAAAATTCAATTTATTT
CCATATTTATTGGTGTTAATTTAACATTTTTTCCCCAACATTTTTTAGGG
TTAGCTGGTATACCTCGTCGTTATTCTGATTACCCGGATAATTTTATATC
ATGAAATATTATTTCTTCATTTGGTTCATATATTTCATTATTTTCCATAA
TTTTAATTATTATTATTATTTGAGAATCAATAATTAATCAACGAATAATC
CTATTTTCTTTAAATATACCATCTTCTATTGAATGATACCAAAATTTACC
CCCTTCTGAACATTCATATAATGAACTTCCTATTTTAAGAAATTTCTAAT
ATGGCAGATTATATGTAATGGATTTAAACCCCATTTATAAAGGAATATCC
TTTTTTTAGAAATGGCAACCTGATCTAATTTAAATTACCAAAATAGAGCT
TCTCCATTAATAGAACAAATTATCTTTTTTCATGACCATACATTAATTAT
TTTAATTATAATTACAATTTTAGTAGCATATTTAATAATAAATTTATTTT
TTAATAATTACATTAATCGATTTTTATTAGAAGGTCAAATAATTGAATTA
ATTTGAACTATTTTACCAGCTATTACTTTAATTTTTATTGCGCTTCCGTC
ACTACGATTATTATATCTTTTAGATGAACTTAATAATCCTTTAATTACAT
TAAAATCAATTGGACATCAATGATATTGAAGATACGAATATTCAGATTTT
AACAATATTGAATTTGATTCATATATAATTCAATCCAATGAAAATTTAAA
TAATTTTCGACTTTTAGATGTTGATAATCGAATTATTTTACCTATAAATA
ACCAAATTCGTATTTTAGTTACAGCTACTGATGTAATTCACTCTTGAACA
ATCCCATCATTAGGGGTAAAAATTGATGCTAATCCAGGTCGATTAAATCA
AACTAGATTTTTTATCAATCGACCTGGAATTTATTACGGTCAATGTTCTG
AAATTTGTGGGGCAAATCATAGTTTTATACCTATTGTTATTGAAAGAATT
CCCATAAAAAACTTTATTAATTGAATTAATAATTATTCATTAGATGACTG
AAAGCAAGTACTGGTCTCTTAA
>553.CP
TGGATTTGGAATAATTTCTCATATTATTTCCCAAGAAAGTGGAAAAAAGG
AAACTTTTGGATGTTTAGGAATAATTTATGCTATAATAGCAATTGGATTA
TTAGGATTTATTGTATGAGCTCATCATATATTTACAGTAGGAATAGATAT
TGATACTCGAGCATATTTTACTTCAGCTACTATAATTATTGCAGTCCCAA
CTGGAATTAAAATTTTTAGTTGATTAGCAACTTTACATGGAACACAAATT
AATTATAGTCCTTCAATATTATGAAGTCTAGGATTTATTTTTTTATTTAC
AGTAGGAGGATTAACAGGTGTAGTTTTAGCTAATTCTTCAATTGATATTA
CTCTTCATGACACTTATTATGTAGTAGCCCATTTTCATTATGTTTTATCT
ATAGGAGCTGTATTTGCTATTTTAGGAGGTTTTGTTCATTGATACTCTTT
ATTTACCGGATTATTATTAAATCCTTATTTATTAAAAATTCAATTTATTT
CCATATTTATTGGTGTTAATTTAACATTTTTCCCTCAACATTTTTTAGGA
TTAGCTGGTATACCTCGTCGTTATTCTGATTATCCAGATAATTTTATATC
ATGAAATATTATTTCCTCATTTGGTTCATATATTTCATTATTTTCCATAA
TTTTAATTATTATTATTATTTGAGAATCAATAATTAATCAACGAATAATC
CTATTTTCATTAAATATACCATCTTCTATTGAATGATATCAAAATTTACC
TCCTTCTGAACATTCCTATAATGAACTTCCTATTTTAAGAAATTTCTAAT
ATGGCAGATTATATGTAATGGATTTAAACCCCATTTATAAAGGAATATCC
TTTTTTTAGAAATGGCAACCTGATCTAATTTAAATTACCAAAATAGAGCT
TCACCATTAATAGAACAAATTATCTTTTTTCATGACCATACATTAATTAT
TTTAATTATAATTACAATTTTAGTAGCATATTTAATAATAAATTTATTTT
TTAATAATTACATTAATCGATTTTTATTAGAAGGTCAAATAATTGAATTA
ATTTGAACTATTTTACCAGCTATTACTTTAATTTTTATTGCACTTCCGTC
ACTACGATTATTATATCTTTTAGATGAACTTAATAATCCTTTAATTACAT
TAAAATCAATTGGACATCAATGATATTGAAGATATGAATATTCAGATTTT
AATAATATTGAATTTGATTCATACATAATTCAATCCAATGAAAATTTAAA
TAATTTTCGACTTTTAGATGTTGATAATCGAATTATTTTACCTATAAATA
ACCAAATTCGTATTTTAGTTACAGCTACTGATGTAATTCACTCTTGAACA
ATCCCATCATTAGGAGTAAAAATTGATGCTAATCCAGGTCGATTAAATCA
AACTAGATTTTTTATTAATCGACCTGGAATTTATTACGGTCAATGTTCTG
AAATTTGTGGGGCAAATCATAGTTTTATACCTATTGTTATTGAAAGAATC
CCCATAAAAAACTTTATTAATTGAATTAATAATTATTCATTAGATGACTG
AAAGCAAGTACTGGTCTCTTAA
>813.CP
CGGATTTGGAATAATTTCCCATATTATTTCCCAAGAAAGTGGAAAAAAGG
AAACTTTTGGATGTTTAGGAATAATTTATGCTATAATAGCAATTGGATTA
TTAGGATTTATTGTATGAGCTCATCATATATTTACAGTAGGAATAGATAT
TGATACTCGAGCATATTTTACTTCAGCTACTATAATTATTGCAGTCCCAA
CTGGAATTAAAATTTTTAGTTGATTAGCAACTTTACATGGAACACAAATT
AATTATAGTCCTTCAATATTATGAAGTCTAGGATTTATTTTTTTATTTAC
AGTAGGAGGATTAACAGGTGTAGTTTTAGCTAATTCTTCAATTGATATTA
CTCTTCATGACACTTATTATGTAGTAGCCCATTTTCATTATGTTTTATCT
ATAGGAGCTGTATTTGCTATTTTAGGAGGTTTTGTTCATTGATACTCTTT
ATTTACCGGATTATTATTAAATCCTTATTTATTAAAAATTCAATTTATTT
CCATATTTATTGGTGTTAATTTAACATTTTTTCCCCAACATTTTTTAGGG
TTAGCTGGTATACCTCGTCGTTATTCTGATTACCCGGATAATTTTATATC
ATGAAATATTATTTCTTCATTTGGTTCATATATTTCATTATTTTCCATAA
TTTTAATTATTATTATTATTTGAGAATCAATAATTAATCAACGAATAATC
CTATTTTCTTTAAATATACCATCTTCTATTGAATGATATCAAAATTTACC
CCCTTCTGAACATTCATATAATGAACTTCCTATTTTAAGAAATTTCTAAT
ATGGCAGATTATATGTAATGGATTTAAACCCCATTTATAAAGGAATATCC
TTTTTTTAGAAATGGCAACCTGATCTAATTTAAATTACCAAAATAGAGCT
TCTCCATTAATAGAACAAATTATCTTTTTTCATGACCATACATTAATTAT
TTTAATTATAATTACAATTTTAGTAGCATATTTAATAATAAATTTATTTT
TTAATAATTACATTAATCGATTTTTATTAGAAGGTCAAATAATTGAATTA
ATTTGAACTATTTTACCAGCTATTACTTTAATTTTTATTGCGCTTCCGTC
ACTACGATTATTATATCTTTTAGATGAACTTAATAATCCTTTAATTACAT
TAAAATCAATTGGACATCAATGATATTGAAGATACGAATATTCAGATTTT
AACAATATTGAATTTGATTCATATATAATTCAATCCAATGAAAATTTAAA
TAATTTTCGACTTTTAGATGTTGATAATCGAATTATTTTACCTATAAATA
ACCAAATTCGTATTTTAGTTACAGCTACTGATGTAATTCACTCTTGAACA
ATCCCATCATTAGGGGTAAAAATTGATGCTAATCCAGGTCGATTAAATCA
AACTAGATTTTTTATCAATCGACCTGGAATTTATTACGGTCAATGTTCTG
AAATTTGTGGGGCAAATCATAGTTTTATACCTATTGTTATTGAAAGAATT
CCCATAAAAAACTTTATTAATTGAATTAATAATTATTCATTAGATGACTG
AAAGCAAGTACTGGTCTCTTAA
>570.CP
CGGATTTGGAATAATTTCCCATATTATTTCCCAAGAAAGTGGAAAAAAGG
AAACTTTTGGATGTTTAGGAATAATTTATGCTATAATAGCAATTGGATTA
TTAGGATTTATTGTATGAGCTCATCATATATTTACAGTAGGAATAGATAT
TGATACTCGAGCATATTTTACTTCAGCTACTATAATTATTGCAGTCCCAA
CTGGAATTAAAATTTTTAGTTGATTAGCAACTTTACATGGAACACAAATT
AATTATAGTCCTTCAATATTATGAAGTCTAGGATTTATTTTTTTATTTAC
AGTAGGAGGATTAACAGGTGTAGTTTTAGCTAATTCTTCAATTGATATTA
CTCTTCATGACACTTATTATGTAGTAGCCCATTTTCATTATGTTTTATCT
ATAGGAGCTGTATTTGCTATTTTAGGAGGTTTTGTTCATTGATACTCTTT
ATTTACCGGATTATTATTAAATCCTTATTTATTAAAAATTCAATTTATTT
CCATATTTATTGGTGTTAATTTAACATTTTTTCCCCAACATTTTTTAGGG
TTAGCTGGTATACCTCGTCGTTATTCTGATTACCCGGATAATTTTATATC
ATGAAATATTATTTCTTCATTTGGTTCATATATTTCATTATTTTCCATAA
TTTTAATTATTATTATTATTTGAGAATCAATAATTAATCAACGAATAATC
CTATTTTCTTTAAATATACCATCTTCTATTGAATGATATCAAAATTTACC
CCCTTCTGAACATTCATATAATGAACTTCCTATTTTAAGAAATTTCTAAT
ATGGCAGATTATATGTAATGGATTTAAACCCCATTTATAAAGGAATATCC
TTTTTTTAGAAATGGCAACCTGATCTAATTTAAATTACCAAAATAGAGCT
TCTCCATTAATAGAACAAATTATCTTTTTTCATGACCATACATTAATTAT
TTTAATTATAATTACAATTTTAGTAGCATATTTAATAATAAATTTATTTT
TTAATAATTACATTAATCGATTTTTATTAGAAGGTCAAATAATTGAATTA
ATTTGAACTATTTTACCAGCTATTACTTTAATTTTTATTGCGCTTCCGTC
ACTACGATTATTATATCTTTTAGATGAACTTAATAATCCTTTAATTACAT
TAAAATCAATTGGACATCAATGATATTGAAGATACGAATATTCAGATTTT
AACAATATTGAATTTGATTCATATATAATTCAATCCAATGAAAATTTAAA
TAATTTTCGACTTTTAGATGTTGATAATCGAATTATTTTACCTATAAATA
ACCAAATTCGTATTTTAGTTACAGCTACTGATGTAATTCACTCTTGAACA
ATCCCATCATTAGGGGTAAAAATTGATGCTAATCCAGGTCGATTAAATCA
AACTAGATTTTTTATCAATCGACCTGGAATTTATTACGGTCAATGTTCTG
AAATTTGTGGGGCAAATCATAGTTTTATACCTATTGTTATTGAAAGAATT
CCCATAAAAAACTTTATTAATTGAATTAATAATTATTCATTAGATGACTG
AAAGCAAGTACTGGTCTCTTAA
>569.CP
TGGATTTGGAATAATTTCTCATATTATTTCCCAAGAAAGTGGAAAAAAGG
AAACTTTTGGATGTTTAGGAATAATTTATGCTATAATAGCAATTGGATTA
TTAGGATTTATTGTATGAGCTCATCATATATTTACAGTAGGAATAGATAT
TGATACTCGAGCATATTTTACTTCAGCTACTATAATTATTGCAGTCCCAA
CTGGAATTAAAATTTTTAGTTGATTAGCAACTTTACATGGAACACAAATT
AATTATAGTCCTTCAATATTATGAAGTCTAGGATTTATTTTTTTATTTAC
AGTAGGAGGATTAACAGGTGTAGTTTTAGCTAATTCTTCAATTGATATTA
CTCTTCATGACACTTATTATGTAGTAGCCCATTTTCATTATGTTTTATCT
ATAGGAGCTGTATTTGCTATTTTAGGAGGTTTTGTTCATTGATACTCTTT
ATTTACCGGATTATTATTAAATCCTTATTTATTAAAAATTCAATTTATTT
CCATATTTATTGGTGTTAATTTAACATTTTTCCCTCAACATTTTTTAGGA
TTAGCTGGTATACCTCGTCGTTATTCTGATTATCCAGATAATTTTATATC
ATGAAATATTATTTCCTCATTTGGTTCATATATTTCATTATTTTCCATAA
TTTTAATTATTATTATTATTTGAGAATCAATAATTAATCAACGAATAATC
CTATTTTCATTAAATATACCATCTTCTATTGAATGATATCAAAATTTACC
TCCTTCTGAACATTCCTATAATGAACTTCCTATTTTAAGAAATTTCTAAT
ATGGCAGATTATATGTAATGGATTTAAACCCCATTTATAAAGGAATATCC
TTTTTTTAGAAATGGCAACCTGATCTAATTTAAATTACCAAAATAGAGCT
TCACCATTAATAGAACAAATTATCTTTTTTCATGACCATACATTAATTAT
TTTAATTATAATTACAATTTTAGTAACATATTTAATAATAAATTTATTTT
TTAATAATTACATTAATCGATTTTTATTAGAAGGTCAAATAATTGAATTA
ATTTGAACTATTTTACCAGCTATTACTTTAATTTTTATTGCACTTCCGTC
ACTACGATTATTATATCTTTTAGATGAACTTAATAATCCTTTAATTACAT
TAAAATCAATTGGACATCAATGATATTGAAGATATGAATATTCAGATTTT
AATAATATTGAATTTGATTCATACATAATTCAATCCAATGAAAATTTAAA
TAATTTTCGACTTTTAGATGTTGATAATCGAATTATTTTACCTATAAATA
ACCAAATTCGTATTTTAGTTACAGCTACTGATGTAATTCACTCTTGAACA
ATCCCATCATTAGGAGTAAAAATTGATGCTAATCCAGGTCGATTAAATCA
AACTAGATTTTTTATTAATCGACCTGGAATTTATTACGGTCAATGTTCTG
AAATTTGTGGGGCAAATCATAGTTTTATACCTATTGTTATTGAGAGAATC
CCCATAAAAAACTTTATTAATTGAATTAATAATTATTCATTAGATGACTG
AAAGCAAGTACTGGTCTCTTAA
>567.CP
TGGATTTGGAATAATTTCTCATATTATTTCCCAAGAAAGTGGAAAAAAGG
AAACTTTTGGATGTTTAGGAATAATTTATGCTATAATAGCAATTGGATTA
TTAGGATTTATTGTATGAGCTCATCATATATTTACAGTAGGAATAGATAT
TGATACTCGAGCATATTTTACTTCAGCTACTATAATTATTGCAGTCCCAA
CTGGAATTAAAATTTTTAGTTGATTAGCAACTTTACATGGAACACAAATT
AATTATAGTCCTTCAATATTATGAAGTCTAGGATTTATTTTTTTATTTAC
AGTAGGAGGATTAACAGGTGTAGTTTTAGCTAATTCTTCAATTGATATTA
CTCTTCATGACACTTATTATGTAGTAGCCCATTTTCATTATGTTTTATCT
ATAGGAGCTGTATTTGCTATTTTAGGAGGTTTTGTTCATTGATACTCTTT
ATTTACCGGATTATTATTAAATCCTTATTTATTAAAAATTCAATTTATTT
CCATATTTATTGGTGTTAATTTAACATTTTTCCCTCAACATTTTTTAGGA
TTAGCTGGTATACCTCGTCGTTATTCTGATTATCCAGATAATTTTATATC
ATGAAATATTATTTCCTCATTTGGTTCATATATTTCATTATTTTCCATAA
TTTTAATTATTATTATTATTTGAGAATCAATAATTAATCAACGAATAATC
CTATTTTCATTAAATATACCATCTTCTATTGAATGATATCAAAATTTACC
TCCTTCTGAACATTCCTATAATGAACTTCCTATTTTAAGAAATTTCTAAT
ATGGCAGATTATATGTAATGGATTTAAACCCCATTTATAAAGGAATATCC
TTTTTTTAGAAATGGCAACCTGATCTAATTTAAATTACCAAAATAGAGCT
TCACCATTAATAGAACAAATTATCTTTTTTCATGACCATACATTAATTAT
TTTAATTATAATTACAATTTTAGTAGCATATTTAATAATAAATTTATTTT
TTAATAATTACATTAATCGATTTTTATTAGAAGGTCAAATAATTGAATTA
ATTTGAACTATTTTACCAGCTATTACTTTAATTTTTATTGCACTTCCGTC
ACTACGATTATTATATCTTTTAGATGAACTTAATAATCCTTTAATTACAT
TAAAATCAATTGGACATCAATGATATTGAAGATATGAATATTCAGATTTT
AATAATATTGAATTTGATTCATACATAATTCAATCCAATGAAAATTTAAA
TAATTTTCGACTTTTAGATGTTGATAATCGAATTATTTTACCTATAAATA
ACCAAATTCGTATTTTAGTTACAGCTACTGATGTAATTCACTCTTGAACA
ATCCCATCATTAGGAGTAAAAATTGATGCTAATCCAGGTCGATTAAATCA
AACTAGATTTTTTATTAATCGACCTGGAATTTATTACGGTCAATGTTCTG
AAATTTGTGGGGCAAATCATAGTTTTATACCTATTGTTATTGAGAGAATC
CCCATAAAAAACTTTATTAATTGAATTAATAATTATTCATTAGATGACTG
AAAGCAAGTACTGGTCTCTTAA
>559.CP
-GGATTTGGAATAATTTCCCATATTATTTCCCAAGAAAGTGGAAAAAAGG
AAACTTTTGGATGTTTAGGAATAATTTATGCTATAATAGCAATTGGATTA
TTAGGATTTATTGTATGAGCTCATCATATATTTACAGTAGGAATAGATAT
TGATACTCGAGCATATTTTACTTCAGCTACTATAATTATTGCAGTCCCAA
CTGGAATTAAAATTTTTAGTTGATTAGCAACTTTACATGGAACACAAATT
AATTATAGTCCTTCAATATTATGAAGTCTAGGATTTATTTTTTTATTTAC
AGTAGGAGGATTAACAGGTGTAGTTTTAGCTAATTCTTCAATTGATATTA
CTCTTCATGACACTTATTATGTAGTAGCCCATTTTCATTATGTTTTATCT
ATAGGAGCTGTATTTGCTATTTTAGGAGGTTTTGTTCATTGATACTCTTT
ATTTACCGGATTATTATTAAATCCTTATTTATTAAAAATTCAATTTATTT
CCATATTTATTGGTGTTAATTTAACATTTTTTCCCCAACATTTTTTAGGG
TTAGCTGGTATACCTCGTCGTTATTCTGATTACCCGGATAATTTTATATC
ATGAAATATTATTTCTTCATTTGGTTCATATATTTCATTATTTTCCATAA
TTTTAATTATTATTATTATTTGAGAATCAATAATTAATCAACGAATAATC
CTATTTTCTTTAAATATACCATCTTCTATTGAATGATATCAAAATTTACC
CCCTTCTGAACATTCATATAATGAACTTCCTATTTTAAGAAATTTCTAAT
ATGGCAGATTATATGTAATGGATTTAAACCCCATTTATAAAGGAATATCC
TTTTTTTAGAAATGGCAACCTGATCTAATTTAAATTACCAAAATAGAGCT
TCTCCATTAATAGAACAAATTATCTTTTTTCATGACCATACATTAATTAT
TTTAATTATAATTACAATTTTAGTAGCATATTTAATAATAAATTTATTTT
TTAATAATTACATTAATCGATTTTTATTAGAAGGTCAAATAATTGAATTA
ATTTGAACTATTTTACCAGCTATTACTTTAATTTTTATTGCGCTTCCGTC
ACTACGATTATTATATCTTTTAGATGAACTTAATAATCCTTTAATTACAT
TAAAATCAATTGGACATCAATGATATTGAAGATACGAATATTCAGATTTT
AACAATATTGAATTTGATTCATATATAATTCAATCCAATGAAAATTTAAA
TAATTTTCGACTTTTAGATGTTGATAATCGAATTATTTTACCTATAAATA
ACCAAATTCGTATTTTAGTTACAGCTACTGATGTAATTCACTCTTGAACA
ATCCCATCATTAGGGGTAAAAATTGATGCTAATCCAGGTCGATTAAATCA
AACTAGATTTTTTATCAATCGACCTGGAATTTATTACGGTCAATGTTCTG
AAATTTGTGGGGCAAATCATAGTTTTATACCTATTGTTATTGAAAGAATT
CCCATAAAAAACTTTATTAATTGAATTAATAATTATTCATTAGATGACTG
AAAGCAAGTACTGGTCTCTTAA
>560.CP
CGGATTTGGAATAATTTCCCATATTATTTCCCAAGAAAGTGGAAAAAAGG
AAACTTTTGGATGTTTAGGAATAATTTATGCTATAATAGCAATTGGATTA
TTAGGATTTATTGTATGAGCTCATCATATATTTACAGTAGGAATAGATAT
TGATACTCGAGCATATTTTACTTCAGCTACTATAATTATTGCAGTCCCAA
CTGGAATTAAAATTTTTAGTTGATTAGCAACTTTACATGGAACACAAATT
AATTATAGTCCTTCAATATTATGAAGTCTAGGATTTATTTTTTTATTTAC
AGTAGGAGGATTAACAGGTGTAGTTTTAGCTAATTCTTCAATTGATATTA
CTCTTCATGACACTTATTATGTAGTAGCCCATTTTCATTATGTTTTATCT
ATAGGAGCTGTATTTGCTATTTTAGGAGGTTTTGTTCATTGATACTCTTT
ATTTACCGGATTATTATTAAATCCTTATTTATTAAAAATTCAATTTATTT
CCATATTTATTGGTGTTAATTTAACATTTTTTCCCCAACATTTTTTAGGA
TTAGCTGGTATACCTCGTCGTTATTCTGATTACCCGGATAATTTTATATC
ATGAAATATTATTTCTTCATTTGGTTCATATATTTCATTATTTTCCATAA
TTTTAATTATTATTATTATTTGAGAATCAATAATTAATCAACGAATAATC
CTATTTTCTTTAAATATACCATCTTCTATTGAATGATACCAAAATTTACC
CCCTTCTGAACATTCGTATAATGAACTTCCTATTTTAAGAAATTTCTAAT
ATGGCAGATTATATGTAATGGATTTAAACCCCATTTATAAAGGAATATCC
TTTTTTTAGAAATGGCAACCTGATCTAATTTAAATTACCAAAATAGAGCT
TCTCCATTAATAGAACAAATTATCTTTTTTCATGACCATACATTAATTAT
TTTAATTATAATTACAATTTTAGTAGCATATTTAATAATAAATTTATTTT
TTAATAATTACATTAATCGATTTTTATTAGAAGGTCAAATAATTGAATTA
ATTTGAACTATTTTACCAGCTATTACTTTAATTTTTATTGCGCTTCCGTC
ACTACGATTATTATATCTTTTAGATGAACTTAATAATCCTTTAATTACAT
TAAAATCAATTGGACATCAATGATATTGAAGATACGAATATTCAGATTTT
AACAATATTGAATTTGATTCATATATAATTCAATCCAATGAAAATTTAAA
TAATTTTCGACTTTTAGATGTTGATAATCGAATTATTTTACCTATAAATA
ACCAAATTCGTATTTTAGTTACAGCTACTGATGTAATTCACTCTTGAACA
ATCCCATCATTAGGGGTAAAAATTGATGCTAATCCAGGTCGATTAAATCA
AACTAGATTTTTTATCAATCGACCTGGAATTTATTACGGTCAATGTTCTG
AAATTTGTGGGGCAAATCATAGTTTTATACCTATTGTTATTGAAAGAATT
CCCATAAAAAACTTTATTAATTGAATTAATAATTATTCATTAGATGACTG
AAAGCAAGTACTGGTCTCTTAA
>566.CP
CGGATTTGGAATAATTTCCCATATTATTTCCCAAGAAAGTGGAAAAAAGG
AAACTTTTGGATGTTTAGGAATAATTTATGCTATAATAGCAATTGGATTA
TTAGGATTTATTGTATGAGCTCATCATATATTTACAGTAGGAATAGATAT
TGATACTCGAGCATATTTTACTTCAGCTACTATAATTATTGCAGTCCCAA
CTGGAATTAAAATTTTTAGTTGATTAGCAACTTTACATGGAACACAAATT
AATTATAGTCCTTCAATATTATGAAGTCTAGGATTTATTTTTTTATTTAC
AGTAGGAGGATTAACAGGTGTAGTTTTAGCTAATTCTTCAATTGATATTA
CTCTTCATGACACTTATTATGTAGTAGCCCATTTTCATTATGTTTTATCT
ATAGGAGCTGTATTTGCTATTTTAGGAGGTTTTGTTCATTGATACTCTTT
ATTTACCGGATTATTATTAAATCCTTATTTATTAAAAATTCAATTTATTT
CCATATTTATTGGTGTTAATTTAACATTTTTTCCCCAACATTTTTTAGGG
TTAGCTGGTATACCTCGTCGTTATTCTGATTACCCGGATAATTTTATATC
ATGAAATATTATTTCTTCATTTGGTTCATATATTTCATTATTTTCCATAA
TTTTAATTATTATTATTATTTGAGAATCAATAATTAATCAACGAATAATC
CTATTTTCTTTAAATATACCATCTTCTATTGAATGATATCAAAATTTACC
CCCTTCTGAACATTCATATAATGAACTTCCTATTTTAAGAAATTTCTAAT
ATGGCAGATTATATGTAATGGATTTAAACCCCATTTATAAAGGAATATCC
TTTTTTTAGAAATGGCAACCTGATCTAATTTAAATTACCAAAATAGAGCT
TCTCCATTAATAGAACAAATTATCTTTTTTCATGACCATACATTAATTAT
TTTAATTATAATTACAATTTTAGTAGCATATTTAATAATAAATTTATTTT
TTAATAATTACATTAATCGATTTTTATTAGAAGGTCAAATAATTGAATTA
ATTTGAACTATTTTACCAGCTATTACTTTAATTTTTATTGCGCTTCCGTC
ACTACGATTATTATATCTTTTAGATGAACTTAATAATCCTTTAATTACAT
TAAAATCAATTGGACATCAATGATATTGAAGATACGAATATTCAGATTTT
AACAATATTGAATTTGATTCATATATAATTCAATCCAATGAAAATTTAAA
TAATTTTCGACTTTTAGATGTTGATAATCGAATTATTTTACCTATAAATA
ACCAAATTCGTATTTTAGTTACAGCTACTGATGTAATTCACTCTTGAACA
ATCCCATCATTAGGGGTAAAAATTGATGCTAATCCAGGTCGATTAAATCA
AACTAGATTTTTTATCAATCGACCTGGAATTTATTACGGTCAATGTTCTG
AAATTTGTGGGGCAAATCATAGTTTTATACCTATTGTTATTGAAAGAATT
CCCATAAAAAACTTTATTAATTGAATTAATAATTATTCATTAGATGACTG
AAAGCAAGTACTGGTCTCTTAA
>346.NUM
AGGATTTGGAATAATTTCTCATATTATTTCACAAGAAAGTGGAAAAAAGG
AAACTTTTGGTTGTTTAGGAATAATTTATGCTATAATAGCAATTGGATTA
TTAGGATTTATTGTTTGAGCTCACCATATATTTACAGTAGGAATAGATAT
TGATACACGAGCTTATTTTACTTCAGCTACTATAATTATTGCAGTACCTA
CAGGAATTAAAATTTTTAGTTGATTAGCAACTTTACATGGAACACAAATT
AATTATAGTCCCTCAATATTATGAAGTTTAGGGTTTATTTTTCTTTTTAC
AGTTGGAGGATTAACAGGTGTAGTTTTAGCTAATTCCTCAATTGATATTA
CTCTTCATGATACTTATTATGTAGTTGCTCATTTTCATTATGTTCTATCT
ATAGGAGCTGTATTTGCTATTCTAGGAGGATTTGTTCACTGATATTCTCT
ATTCACAGGATTATTAATAAATCCTTATCTTTTAAAAATTCAATTTATTT
CTATATTTATTGGGGTTAATTTAACATTTTTTCCTCAACATTTTTTAGGA
CTAGCTGGAATACCTCGTCGTTATTCTGATTATCCAGATAATTTTATATC
ATGAAATATTATTTCCTCATTTGGATCTTATATTTCATTATTTTCTATAA
TTTTAATTATTATTATTATTTGAGAATCAATAATTAATCAACGAATAATC
TTATTTTCCCTTAATATACCTTCTTCAATTGAATGATATCAAAATTTACC
TCCTTCTGAACATTCATATAATGAACTTCCTATTTTAAGAAATTTCTAAT
ATGGCAGATTATATGTAATGGATTTAAACCCCATTTATAAAGGAATATCC
TTTTTTTAGAAATGGCAACTTGATCAAATTTAAATTACCAAAATAGAGCT
TCCCCATTAATAGAACAAATTATCTTTTTTCATGACCATACATTAATTAT
TTTAATTATAATTACAATTTTAGTAGCATACTTAATAATAAATTTATTTT
TTAATAACTATATTAACCGATTTTTATTAGAAGGTCAAATAATTGAATTA
ATTTGAACTATTTTACCAGCTATTACTTTAATTTTTATTGCACTTCCTTC
ATTACGATTATTATATCTTTTAGATGAACTTAATAATCCTTTAATTACAT
TAAAATCAATTGGACATCAATGATATTGAAGATATGAATATTCTGATTTT
AATAATGTTGAATTTGATTCATATATAATTCAATCTAATAGAAATTTAGA
TAATTTTCGACTTCTTGATGTTGATAACCGAATTATTCTTCCCATAAATA
ATCAAATTCGTATTTTAGTGACAGCCACAGATGTTATTCATTCTTGAACA
ATTCCATCATTAGGGGTAAAAATTGATGCTAATCCTGGGCGACTAAATCA
AACTAGATTTTTTATCAATCGCCCTGGAATTTATTATGGTCAATGTTCCG
AAATTTGTGGAGCAAATCATAGTTTTATACCTATTGTTATTGAAAGAATC
CCTTTAAAAAATTTTATTAATTGAATTAATAATTATTCATTAGATGACTG
AAAGCAAGTACTGGTCTCTTA-
>665.HEC
AGGATTTGGAATAATTTCTCATATTATTTCTCAAGAAAGTGGTAAAAAGG
AAACTTTTGGTTGTTTAGGAATAATTTATGCTATAATAGCAATTGGATTA
TTAGGATTTATTGTATGAGCACATCATATATTTACAGTAGGAATAGATAT
TGATACACGAGCTTATTTTACTTCAGCAACTATAATTATTGCAGTTCCTA
CAGGAATTAAAATTTTTAGTTGATTAGCAACTTTACATGGAACACAAATT
AATTATAGTCCCTCTATATTATGAAGTTTAGGATTTATTTTTCTTTTCAC
AGTTGGGGGATTAACAGGTGTAGTTTTAGCTAATTCTTCAATTGATATTA
CTCTCCATGATACTTATTATGTAGTTGCCCACTTTCACTATGTTTTATCT
ATAGGAGCTGTATTTGCTATTCTAGGGGGATTTGTTCATTGATATTCTTT
ATTTACAGGATTATTAATAAATCCTTATTTATTAAAAATTCAATTTATTT
CTATATTTATTGGAGTTAATTTAACATTTTTTCCCCAACATTTTTTAGGG
TTAGCTGGTATACCTCGTCGTTATTCTGATTATCCAGATAATTTCATATC
ATGAAATATTATTTCTTCATTTGGATCTTATATTTCATTATTCTCCATAA
TTTTAATTATTATTATTATTTGAGAATCAATAATTAATAAACGAATAATT
TTATTTTCTCTTAATATACCATCTTCCATTGAATGATACCAAAATTTACC
TCCTTCTGAACATTCATATAATGAACTTCCTATTTTAAGAAATTTCTAAT
ATGGCAGATTATATGTAATGGATTTAAACCCCATTTATAAAGGAATTATC
CTTTTTTAGAAATGGCAACTTGATCAAATTTAAATTATCAAAATAGAGCT
TCTCCATTAATAGAACAAATTATTTTCTTTCATGACCATACATTAATTAT
TTTAATTATAATTACAATTTTAGTAGCATACTTAATAATAAATTTATTTT
TTAATAATTATATTAATCGATTTTTATTAGRAGGTCAAATAATTGAATTA
ATTTGAACTATTTTACCAGCTATTACTTTAATTTTTATTGCACTTCCTTC
ATTACGATTATTATATCTTTTAGATGAACTTAATAATCCTTTAATTACAC
TAAAATCAATTGGACATCAATGATATTGAAGATATGAATATTCTGATTTT
AATAATATTGAATTTGATTCATATATAATTCAATCTAATGAGAATTTAAA
TAATTTTCGACTTCTTGATGTTGATAATCGAATTATTCTTCCTATAAATA
ATCAAATTCGTATTTTAGTAACAGCTACAGATGTAATTCATTCTTGAACA
ATTCCTTCATTAGGGGTAAAAATTGATGCTAATCCAGGACGATTAAATCA
AACTAGATTTTTTATTAATCGTCCTGGAATTTATTATGGTCAATGTTCTG
AAATTTGTGGAGCAAATCATAGTTTTATACCTATTGTTATTGAAAGAATT
CCTATAAAAAATTTTATTAATTGAATTAATAATTACTCATTANATGACTG
AAAGCAAGTACTGGTCTCTTAA
>503.ELEV
AGGATTTGGAATAATTTCTCATATTATTTCTCAAGAAAGTGGAAAAAAGG
AAACTTTTGGTTGTTTAGGAATAATTTATGCTATAATAGCAATTGGATTA
TTAGGATTTATTGTATGAGCACATCATATATTTACAGTAGGAATAGATAT
TGATACACGAGCTTATTTTACTTCAGCAACTATAATTATTGCAGTTCCTA
CAGGAATTAAAATTTTTAGTTGATTAGCAACTTTACATGGAACACAAATT
AATTATAGTCCTTCTATATTATGAAGTTTAGGATTTATTTTTCTTTTCAC
AGTTGGAGGATTAACAGGTGTAGTTTTAGCTAATTCTTCAATTGATATTA
CCCTTCATGATACTTATTATGTAGTTGCCCACTTCCATTATGTTCTATCT
ATAGGGGCTGTATTTGCTATTCTAGGGGGATTTGTTCATTGATATTCTTT
ATTTACAGGATTATTAATAAATCCTTATTTATTAAAAATTCAATTTATTT
CTATATTTATTGGAGTTAATTTAACATTTTTTCCCCAACATTTTTTGGGA
TTAGCCGGTATACCTCGTCGTTATTCTGATTATCCAGATAATTTCATATC
ATGAAATATTATTTCTTCATTTGGATCTTATATTTCATTATTCTCCATAA
TTTTAATTATTATTATTATTTGAGAATCAATAATTAATAAACGAATAATT
TTATTTTCTCTTAATATACCATCTTCAATTGAATGATATCAAAATTTACC
TCCTTCTGAACATTCATATAATGAACTTCCTATTTTAAGAAATTTCTAAT
ATGGCAGATTATATGTAATGGATTTAAACCCCATTTATAAAGGAATTATC
CTTTTTTAGAAATGGCAACTTGATCAAATTTAAATTATCAGAATAGAGCT
TCCCCATTAATGGAACAAATTATTTTCTTTCATGATCATACATTAATTAT
TTTAATTATAATTACAATTTTAGTAGCATACTTAATAATAAATTTATTTT
TTAATAATTATATTAATCGATTTTTATTAGAAGGTCAAATAATTGAATTA
ATTTGAACTATTTTACCAGCTATTACTTTAATTTTTATTGCACTTCCTTC
ATTACGATTATTATATCTTTTAGACGAACTTAATAATCCTTTAATTACAC
TAAAATCAATTGGACATCAATGATATTGAAGATATGAATATTCTGATTTT
AATAATATTGAATTTGATTCATATATAATTCAATCTAATGAAAATTTAAA
TAATTTTCGACTTCTTGATGTTGATAATCGAATTATTCTTCCTATAAATA
ATCAAATTCGTATTTTAGTAACAGCTACAGATGTAATTCATTCTTGAACA
ATTCCATCATTAGGAGTAAAAATTGATGCTAATCCAGGACGGCTTAATCA
AACTAGATTTTTTATTAATCGTCCTGGAATTTATTATGGTCAATGTTCTG
AAATTTGTGGAGCAAATCATAGTTTTATACCTATTGTTATTGAAAGAATC
CCTATAAAAAATTTTATTAATTGAATTAATAATTACTCATTAGATGACTG
AAAGCAAGTACTGGTCTCTTAA
>2842.him
aggatttggtataatttctcatattatttcccaagaaagtggtaaaaaag
aaacttttggttgcttagggataatttatgctataatagcaattggtcta
cttggatttattgtatgagctcatcatatatttacagtaggaatagatat
tgatactcgagcttattttacatcagccactataattattgctgttccta
caggaattaaaatttttagttgattagcaactttacatggaacccaaatt
aattatagtccttcaatactatgaagattagggttcatttttctttttac
agttggaggattaactggagtagtcttagcaaactcttctattgatatta
cccttcatgatacttattatgtagtagcccattttcattatgttttatct
atgggggctgtatttgctattctagggggatttgttcactgatattcttt
atttacaggattaatattaaatccttatttattaaaaatccagtttattt
caatatttattggagttaatttaacatttttccctcaacattttttagga
ttagctgggatacctcgacgatactctgattacccagataatttcatatc
ttgaaatattatttcctctttcggatcctatatttcattattttctataa
ttttaattattattattatttgagaatcaataattaaccaacgaataatt
ttattttcattaaatataccatcctcaattgaatgatatcaaaatttacc
tccatctgaacattcttataatgaacttcctattttaagaaatttctaat
atggcagattatatgtaatggatttaaaccccatttataaaggaatatcc
tttttttagaaatggcaacttgatcaaattttaattatcaaaatagagct
tccccattaatagaacaaatcattttttttcatgatcatacattaattat
tttaattataattacaattttagnagcatatttaataataaatttatttt
ttaataattatattaaccgatttttattagaangacaantaattgaatta
atttgaactattttaccggctattactttaatttttattgctcttccatc
tttacgattattatatttattagatgaacttaataatcctttaattaccc
ttaaatcaatcggtcatcaatgatattgaagatatgaatattctgatttt
aataatattgaatttgattcttatataatccaatcaaatgaaaacctctc
taattttcgactcctcgatgttgataatcgaattattttaccaataaata
atcaaattcgaattttagtgacagcaacagatgtaattcattcctgaaca
atcccctcattaggagtaaaaattgatgctaaccctggtcgtttaaatca
aacaagattttttattaaccgccctggaatttattatggacaatgctctg
aaatttgcggagcaaatcatagttttatacctattgttgttgaaagaatt
tcaataaaaaattttattaattgaattaataattactcattagatgactg
aaagcaagtactggtctcttaa
>8076.him
aggatttggtataatttctcatattatttcccaagaaagtggtaaaaaag
aaacttttggttgcttagggataatttatgctataatagcaattggtcta
cttggatttattgtatgagctcatcatatatttacagtaggaatagatat
tgatactcgagcttattttacatcagccactataattattgctgttccta
caggaattaaaatttttagttgattagcaactttacatggaacccaaatt
aattatagtccttcaatactatgaagattagggttcatttttctttttac
agttggaggattaactggagtagtcttagcaaactcttctattgatatta
cccttcatgatacttattatgtagtagcccattttcattatgttttatct
atgggggctgtatttgctattctagggggatttgttcactgatattcttt
atttacaggattaatattaaatccttatttattaaaaatccagtttattt
caatatttattggagttaatttaacatttttccctcaacattttttagga
ttagctgggatacctcgacgatactctgattacccagataatttcatatc
ttgaaatattatttcctctttcggatcctatatttcattattttctataa
ttttaattattattattatttgagaatcaataattaaccaacgaataatt
ttattttcattaaatataccatcctcaattgaatgatatcaaaatttacc
tccatctgaacattcttataatgaactccctattttaagaaatttctaat
atggcagattatatgtaatggatttaaaccccatttataaaggaatatcc
tttttttagaagtggcaacttgatcaaattttaattatcaaaatagagct
tccccattaatagaacaaatcatttttttccatgatcatacattaattat
tttaattataattacaattttagncgcatatttaataataaatttatttt
ttaataattatattaaccgatttttattagaaagacaaataattgaatta
atttgaactattttaccggctattactttaattttcattgcncttccatc
tttacgattattatatttattagatgaacttaataaccctttaattactc
ttaaatcaatcggtcatcaatgatactgaagatatgaatattctgatttt
aataatattgaatttgattcttatataatccaatcaaatgaaaacctctc
taattttcgactcctcgatgttgataatcgaattattttaccaataaata
atcaaattcgaattttagtgacagcaacagatgtgattcattcctgaaca
atcccctcattgggggtaaaaattgatgccaaccctggtcgtttaaatca
aacaagattttttattaaccgccctggaatttattatggacaatgctctg
aaatttgcggagcaaatcatagttttatacctattgttgttgaaagaatt
tcaataaaaaattttattaattgaattaataattactcattagatgactg
aaagcaagtactggtctcttaa
