# Supplementary material for: Polyphyly and gene flow between non-sibling Heliconius species
Source: BMC Biol. 2006 Apr 21;4:11. doi: 10.1186/1741-7007-4-11 (PMC1481601; doi:10.1186/1741-7007-4-11)
Supplement: Additional File 2 — Complete alignment data. Aligned sequences for phylogenetic analysis and IM analysis. [file 1741-7007-4-11-S2.zip › Ci.fasta]

>MG439A
ACTCATAAATGTACTGTAAGTAT---TATAAAA-TGGTGGTGACTTTA------------
------CTTT-----GAATTCTATAGAAAATATTTACTTAGAT-CTTTTG--TAAAATAA
ATA---------GAATAAGTGAAAAAATAGGTTAA-TTAAAA-ATATGTTAG-TAAAATT
AGTTAAGACAAAAAATATTTAAAAA-TTGTTTATTTATTTCAGTTTGAGGGTTGTTGCAA
AGCTTATTCAAGGCTTGAAAATTTAAAGACTCACTTACGAAGTCACACCGGGGAAAAACC
ATACACTTGTGAATATCCCGGATGTGCGAAAGCATTCTCCAACGCCAGTGACAGAGCTAA
GCATCAGAATAGAACGCATAGTAATGAGGTAAGAGACTTATATT--TAAAAAATAATGAA
TTAAAATATATATGAAAATATTATAGTTAGTTGTCTTATGTTTGAAAGTTGTCTTGTCTT
ATGGTTGACTGCA---ATGGTAATTATGGATTAGGATCTCATAAGAGAGTATTTAATTTA
TTTCTTTGGTCTGGTTAACTAAAGTGCAGCATCGAGCTCCACT-----------------
-ATTCGGCACAAATAAAAAAATGGGCTTACTCATGTTTTTATTAAGCTTTCGCTCTAAAT
GTTTTTCTTCATTTTATTCCTGTATATAA-TGCGTGAGATGAGTGCGTGAGTGAGATGTT
TTAAGGTTAAATGGAAAATAATGGGCATTCA-------TTAAACATTTTTTTCCA-----
------------------------------------------------------------
------------------------------------------------------------
------------------------------------------------------------
------------------------------------------------------------
----------------------------------------CA---TACATTTTACT-TTG
GGAGTGCTATTTTTAAAAAATATTCTTCC-TTTTTCTTTCAGAAACCCTATGTTTGTAAA
G
>MG441A
ACTCATAAATGTACTGTAAGTAT----ATAAATTGGGTGGTGACTTTTTTGAAGAATTTG
ACATT-CTTT-----GATTTTTATAGAAAATATTTACTTAGATATTTTTG-TTAAAAAAA
ATA---------GAATAAGTGA--------------------------------------
----------AAAAATAATTAAAAA-TTGTTTATTTATTTTAGTTTGAGGGTTGTTGCAA
AGCTTATTCAAGGCTTGAAAATTTAAAGACTCACTTACGAAGTCACACCGGGGAAAAACC
ATACACTTGTGAATATCCCGGATGTGCGAAAGCATTCTCCAACGCCAGTGACAGAGCTAA
GCATCAGAATAGAACGCAWAGTAATGAGGTAAGAGACTTATATT--TAAAAAATAATGAA
TTAAAATATATATGAAAATATTATAGTTAGTTGTCTTATGTTTGAAAGTTGTCTTGTCTT
ATGGTTGACTGCA---ATGGTAATTATGGATTAGGATCTCATAAGAGAGTATTTAATTTA
TTTCTTTGGTCTGGTTAACTAAAGTGCAGCATCGAGCTCCACT-----------------
-ATTCGGCAGAAATAAAAAAATGGGCTTACTCATGTTTTTATTAAGTTTTCGCTCTCAAT
GTTTTTCTTCATTTGGTTCCTGTATATAA-TGCGTGAGATGAGTGCGTGAGTGAGATGTT
TTAAGGTTAAATGGAAAATAATAGGCATTAA-------TTAAACATTTTTTTCCA-----
------------------------------------------------------------
------------------------------------------------------------
------------------------------------------------------------
------------------------------------------------------------
----------------------------------------CA---TACATTTTACT-TTG
GGAGTGTTATTTTAAAAAAAAATTCTTCC-TTTTTCTTTCAGAAACCCTATGTTTGTAAA
G
>MP532A
CCTCATAAATGTACTGTAAGTAT----ATAAAA-TGGTGGTGCATTTTTTGAAGAATTTG
ACTTTACTTT-----GATTTCTATAGAAAATATTTACTTAGAT-CTTTTG-TTAAAATAA
ATA---------GAATAAGTGA--------------------------------------
------------AAATATTTAAAAA-TTGTTTATTTATTTCAGTTTGAGGGTTGTTGCAA
AGCTTATTCAAGACTTGAAAATCTAAAGACACACTTACGAAGTCACACCGGGGAAAAACC
ATACACTTGTGAATATCCCGGATGTGCGAAAGCCTTCTCCAACGCCAGTGACAGAGCTAA
GCATCAGAATAGAACGCATAGTAATGAGGTAAGAGACTTATATT--AAAAAAATAATGAA
TTAAAATATAAATGAAAATATTATAGTTAGTTGTCTTATGTTTGAAAG------------
-TGGTTGACTGCACATATGGTAGTTATGGATTCGGATCCCATACCAGAGTATTTAATTTA
TTTCTTTGGTCTGGTTAAATAAAGTGC---------CTCCACT-----------------
-AATCGGCAGAAATAAAAAAATAGGCTTACTCATGTCTTTATTAAGCTTTCGCTCTTAAT
G-TTGTCTTCATCTTGCTCCTGTATATAA-TGCGTGAGATGAGTGCGTGAGTGAGATGTT
TTAAGGTTAAATGGAAAATAATGTGCATTAATACTATGTTAAACA-TTTTTTCCC-----
------------------------------------------------------------
------------------------------------------------------------
------------------------------------------------------------
------------------------------------------------------------
----------------------------------------CC---TATATTTTACT-TTG
GGAATGTTATCTTTATAAAATATTCCAAC-TTTTTCTTTTAGAAACCCTACGTTTGTAAA
G
>MG527A
ACTCATAAATGTACTGTAAGTATATATATAAAA-TGGTGGTGCATTTT------------
------------------------------------------------------------
------------------------------------TTAAAT-ATATGTTAG-TAAAAAT
AGGCCAGTCCAAAAATATTTAAAAA-TTGTTTATTTATTTCAGTTTGAGGGTTGTTGCAA
AGCTTATTCAAGGCTTGAAAATTTAAAGACTCACTTACGAAGTCACACCGGGGAAAAACC
ATACACTTGTGAATATCCCGGATGTGCGAAAGCATTCTCCAACGCCAGTGACAGAGCTAA
GCATCAGAATAGAACGCATAGTAATGAGGTAAGAGACTTATATT--TAAAAAATAATGAA
TTAAAATATATATGAAAATATTATAGTTAGTTGTCTTATGTTTGAAAGTTGTCTTGTCTT
ATGGTTGACTGCA---ATGGTAATTATGGATTAGGATCTCATAAGAGAGTATTTAATTTA
TTTCTTTGGTCTGGTTAACTAAAGTGCAGCATCGAGCTCCACTATCGGCACATTCATTCC
ATTTCGGCACAAATAAAAAAATGGGCTTACTCATGTTTTTATTAAGCTTTCGCTCTAAAT
GTTTTTCTTCATTTTATTCCTGTATATAA-TGCGTGAGATGAGTGCGTGAGTGAGATGTT
TTAAGGTTAAATGGAAAATAATGGGCATTCA-------TTAAACATTTTTTTCCA-----
------------------------------------------------------------
------------------------------------------------------------
------------------------------------------------------------
------------------------------------------------------------
----------------------------------------CA---TACATTTTACT-TTG
GGAGTGCTATTTTTAAAAAATATTCTTCC-TTTTTCTTTCAGAAACCCTATGTTTGTAAA
G
>MG415A
CCTCATAAATGTACTGTAAGTAT----ATAAAT-TGGTGGTGACTTTTTTGAAGAATTTG
ACATT-CTTT-----GATTTTTATAGAAAATATTTACTTAGATCTTTTTG-TTAAAAAAA
ATA---------GAATAAGTGA--------------------------------------
----------AAAAATATTTAAAAA-TTGTTTATTTATTTTAGTTTGAGGGTTGTTGCAA
AGCTTATTCAAGGCTTGAAAATTTAAAGACTCACTTACGAAGTCACACCGGGGAAAAACC
ATACACTTGTGAATATCCCGGATGTGCGAAAGCATTCTCCAACGCCAGTGACAGAGCTAA
GCATCAGAATAGAACGCATAGTAATGAGGTAAGAGACTTATATT--TAAAAAATAATGAA
TTAAAATATATATGAAAATATTATAGTTAGTTGTCTTATGTTTGAAAGTTGTCTTGTCTT
ATGGTTGACTGCA---ATGGTAATTATGGATTAGGATCTCATAAGAGAGTATTTAATTTA
TTTCTTTGGTCTGGTTAACTAAAGTGCAGCATCGAGCTCCACT-----------------
-ATTCGGCACAAATAAAAAAATGGGCTTACTCATGTTTTTATTAAGCTTTCGCTCTAAAT
GTTTTTCTTCATTTTATTCCTGTATATAA-TGCGTGAGATGAGTGCGTGAGTGAGATGTT
TTAAGGTTAAATGGAAAATAATGGGCATTAA-------TTAAACATTTTTTTCCA-----
------------------------------------------------------------
------------------------------------------------------------
------------------------------------------------------------
------------------------------------------------------------
----------------------------------------CA---TACATTTTACT-TTG
GGAGTGCTATTTTTAAAAAATATTCTTCC-TTTTTCTTTCAGAAACCCTATGTTTGTAAA
G
>MG418B
CCTCATAAATGTACTGTAAGTAT---TATAAAT-TGGTGGTGACTTTTTTGAAGAATTTG
ACATT-CTTT-----GATTTTTATAGAAAATATTTACTTAGATCTTTTTG-TTAAAAAAA
ATA---------GAATAAGTGA--------------------------------------
----------AAAAATATTTAAAAA-TTGTTTATTTATTTTAGTTTGAGGGTTGTTGCAA
AGCGTATTCAAGGCTTGAAAATCTAAAGACTCACTTACGAAGTCACACCGGGGAAAAACC
ATACACTTGTGAATATCCCGGATGTGCGAAAGCATTCTCCAACGCCAGTGACAGAGCTAA
GCATCAGAATAGAACGCATAGTAATGAGGTAAGAGACTTATATT--TAAAAAATAATGAA
TTAAAATATATATGAAAATATTATAGTTAGTTGTCTTATGTTTGAAAGTTGTCTTGTCTT
ATGGTTGACTGCA---ATGGTAATTATGGATTAGGATCTCATAAGAGAGTATTTAATTTA
TTTCTTTGGTCTGGTTAACTAAAGTGCAGCATCGAGCTCCACT-----------------
-ATTCGGCACAAATAAAAAAATGGGCTTACTCATGTTTTTATTAAGCTTTCGCTCTAAAT
GTTTTTCTTCATTTTATTCCTGTATATAA-TGCGTGAGATGAGTGCGTGAGTGAGATGTT
TTAAGGTTAAATGGAAAATAATGGGCATTCA-------TTAAACATTTTTTTCCA-----
------------------------------------------------------------
------------------------------------------------------------
------------------------------------------------------------
------------------------------------------------------------
----------------------------------------CA---TACATTTTACT-TTG
GGAGTGCTATTTTTAAAAAATATTCTTCC-TTTTTCTTTCAGAAACCCTATGTTTGTAAA
G
>MG527B
ACTCATAAATGTACTGTAAGTAT---TATAAAA-TGGTGGTGACTTTA------------
------CTTT-----GAATTCTATAGAAAATATTTACTTAGAT-CTTTTG--TAAAATAA
ATA---------GAATAAGTGAAAAAATAGGTTAA-TTAAAA-ATATGTTAG-TAAAATT
AGTTAAGACAAAAAATATTTAAAAA-TTGTTTATTTATTTCAGTTTGAGGGTTGTTGCAA
AGCTTATTCAAGGCTTGAAAATTTAAAGACTCACTTACGAAGTCACACCGGGGAAAAACC
ATACACTTGTGAATATCCCGGATGTGCGAAAGCATTCTCCAACGCCAGTGACAGAGCTAA
GCATCAGAATAGAACGCATAGTAATGAGGTAAGAGACTTATATT--TAAAAAATAATGAA
TTAAAATATATATGAAAATATTATAGTTAGTTGTCTTATGTTTGAAAGTTGTCTTGTCTT
ATGGTTGACTGCA---ATGGTAATTATGGATTAGGATCTCATAAGAGAGTATTTAATTTA
TTTCTTTGGTCTGGTTAACTAAAGTGCAGCATCGAGCTCCACT-----------------
-ATCCGGCACAAATAAAAAAATGGGCTTACTCATGTTTTTATTAAGCTTTCGCTCTAAAT
GTTTTTCTTCATTTTATTCCTGTATATAA-TGCGTGAGATGAGTGCGTGAGTGAGATGTT
TTAAGGTTAAATGGAAAATAATGGGCATTCA-------TTAAACATTTTTTTCCA-----
------------------------------------------------------------
------------------------------------------------------------
------------------------------------------------------------
------------------------------------------------------------
----------------------------------------CA---TACATTTTACT-TTG
GGAGTGCTATTTTTAAAAAATATTCTTCC-TTTTTCTTTCAGAAACCCTATGTTTGTAAA
G
>MG417A
CCTCATAAATGTACTGTAAGTAT---TATAAAA-TGGTGGTGACTTTA------------
------CTTT-----GAATTCTATAGAAAATATTTACTTAGAT-CTTTTG--TAAAATAA
ATA---------GAATAAGTGAAAAAATAGGTTAA-TTAAAA-ATATGTTAG-TAAAATT
AGTTAAGACAAAAAATATTTAAAAA-TTGTTTATTTATTGCAGTTTGAGGGTTGTTGCAA
AGCTTATTCAAGGCTTGAAAATTTAAAGACTCACTTACGAAGTCACACCGGGGAAAAACC
ATACACTTGTGAATATCCCGGATGTGCGAAAGCATTCTCCAACGCCAGTGACAGAGCTAA
GCATCAGAATAGAACGCATAGTAATGAGGTAAGAGACTTATATT--TAAAAAATAATGAA
TTAAAATATATATGAAAATATTATAGTTAGTTGTCTTATGTTTGAAAGTTGTCTTGTCTT
ATGGTTGACTGCA---ATGGTAATTATGGATTAGGATCTCATAAGAGAGTATTTAATTTA
TTTCTTTGGTCTGGTTAACTAAAGTGCAGCATCGAGCTCCACT-----------------
-ATTCGGCACAAATAAAAAAATGGGCTTACTCATGTTTTTATTAAGCTTTCGCTCTAAAT
GTTTTTCTTCATTTTATTCCTGCATATAA-TGCGTGAGATGAGTGCGTGAGTGAGATGTT
TTAAGGTTAAATGGAAAATAATGGGCATTCA-------TTAAACATTTTTTTCCA-----
------------------------------------------------------------
------------------------------------------------------------
------------------------------------------------------------
------------------------------------------------------------
----------------------------------------CA---TACATTTTACT-TTG
GGAGTGCTATTTTTAAAAAATATTCTTCC-TTTTTCTTTCAGAAACCCTATGTTTGTAAA
G
>MG417B
MCTCATAAATGTACTGTAAGTATATATATAAAA-TGGTGGTGCATTTT------------
------------------------------------------------------------
------------------------------------TTAAAT-ATATGTTAG-TAAAAAT
AGGCCAGTCCAAAAATATTTAAAAA-TTGTTTATTTATTTCAGTTTGAGGGTTGTTGCAA
AGCTTATTCAAGGCTTGAAAATTTAAAGACTCACTTACGAAGTCACACCGGGGAAAAACC
ATACACTTGTGAATATCCCGGATGTGCGAAAGCATTCTCCAACGCCAGTGACAGAGCTAA
GCATCAGAATAGAACGCATAGTAATGAGGTAAGAGACTTATATT--TAAAAAATAATGAA
TTAAAATATATATGAAAATATTATAGTTAGTTGTCTTATGTTTGAAAGTTGTCTTGTCTT
ATGGTTGACTGCA---ATGGTAATTATGGATTAGGATCTCATAAGAGAGTATTTAATTTA
TTTCTTTGGTCTGGTTAACTAAAGTGCAGCATCGAGCTCCACTATCGGCACATTCATTCC
ATTTCGGCACAAATAAAAAAATGGGCTTACTCATGTTTTTATTAAGCTTTCGCTCTAAAT
GTTTTTCTTCATTTTATTCCTGTATATAA-TGCGTGAGATGAGTGCGTGAGTGAGATGTT
TTAAGGTTAAATGGAAAATAATGGGCATTAA-------TTAAACATTTTTTTCCA-----
------------------------------------------------------------
------------------------------------------------------------
------------------------------------------------------------
------------------------------------------------------------
----------------------------------------CA---TACATTTTACT-TTG
GGAGTGTTATTTTTAAAAAATATTCTTCC-TTTTTCTTTCAGAAACCCTATGTTTGTAAA
G
>MG437B
ACTCATAAATGTACTGTAAGTATATATATAAAA-TGGTGGTGCATTTT------------
------------------------------------------------------------
------------------------------------TTAAAT-ATATGTTAG-TAAAAAT
AGGCCAGTCCAAAAATATTTAAAAA-TTGTTTATTTATTTCAGTTTGAGGGTTGTTGCAA
AGCTTATTCAAGGCTTGAAAATTTAAAGACTCACTTACGAAGTCACACCGGGGAAAAACC
ATACACTTGTGAATATCCCGGATGTGCGAAAGTATTCTCCAACGCCAGTGACAGAGCTAA
GCATCAGAATAGAACCCATAGTAATGAGGTAAGAGACTTATATT--TAAAAAATAATGAA
TTAAAATATATATGAAAATATTATAGTTAGTCGTCTTATGTTTGAAAGTTGTCTTGTCTT
ATGGTTGACTGCA---ATGGTAATTATGGATTAGGATCTCATAAGAGAGTATTTAATTTA
TTTCTTTGGTCTGGTTAACTAAAGTGCAGCATCGAGCTCCACTATCGGCACATTCATTCC
ATTTCGGCACAAATAAAAAAATGGGCTTACTCATGTTTTTATTAAGCTTTCGCTCTAAAT
GTTTTTCTTCATTTTATTCCTGTATATAA-TGCGTGAGATGAGTGCGTGAGTGAGATGTT
TTAAGGTTAAGTGGAAAATAATGGGCATTAA-------TTAAACATTTTTTTCCA-----
------------------------------------------------------------
------------------------------------------------------------
------------------------------------------------------------
------------------------------------------------------------
----------------------------------------CA---TACATTTTACT-TTG
GGAGTGCTATTTTTAAAAAATATTCTTCC-TTTTTCTTTCAGAAACCCTATGTTTGTAAA
G
>MG437A
CCTCATAAATGTACTGTAAGTATATATATAAAA-TGGTGGTGCATTTT------------
------------------------------------------------------------
------------------------------------TTAAAT-ATATGTTAG-TAAAAAT
AGGCCAGTCCAAAAATATTTAAAAA-TTGTTTATTTATTTCAGTTTGAGGGTTGTTGCAA
AGCTTATTCAAGGCTTGAAAATTTAAAGACTCACTTACGAAGTCACACCGGGGAAAAACC
ATACACTTGTGAATATCCCGGATGTGCGAAAGCATTCTCCAACGCCAGTGACAGAGCTAA
GCATCAGAATAGAACGCATAGTAATGAGGTAAGAGACTTATATT--TAAAAAATAATGAA
TTAAAATATATATGAAAATATTATAGTTAGTTGTCTTATGTTTGAAAGTTGTCTTGTCTT
ATGGTTGACTGCA---ATGGTAATTATGGATTAGGATCTCATAAGAGAGTATTTAATTTA
TTTCTTTGGTCTGGTTAACTAAAGTGCAGCATCGAGCTCCACTATCGGCACATTCATTCC
ATTTCGGCACAAATAAAAAAATGGGCTTACTCATGTTTTTATTAAGCTTTCGCTCTAAAT
GTTTTTCTTCATTTTATTCCTGTATATAA-TGCGTGAGATGAGTGCGTGAGTGAGATGTT
TTAAGGTTAAATGGAAAATAATGGGCATTAA-------TTAAACATTTTTTTCCA-----
------------------------------------------------------------
------------------------------------------------------------
------------------------------------------------------------
------------------------------------------------------------
----------------------------------------CA---TACATTTTACT-TTG
GGAGTGCTATTTTTAAAAAATATTCTTCC-TTTTTCTTTCAGAAACCCTATGTTTGTAAA
G
>MG441B
ACTCATAAATGTACTGTAAGTATATATATAAAA-TGGTGGTGCATTTT------------
------------------------------------------------------------
------------------------------------TTAAAT-ATATGTTAG-TAAAAAT
AGGCCAGTCCAAAAATATTTAAAAA-TTGTTTATTTATTTCAGTTTGAGGGTTGTTGCAA
AGCTTATTCAAGGCTTGAAAATTTAAAGACTCACTTACGAAGTCACACCGGGGAAAAACC
ATACACTTGTGAATATCCCGGATGTGCGAAAGCATTCTCCAACGCCAGTGACAGAGCTAA
GCATCAGAATAGAACGCATAGTAATGAGGTAAGAGACTTATATT--TAAAAAATAATGAA
TTAAAATATATATGAAAATATTATAGTTAGTTGTCTTATGTTTGAAAGTTGTCTTGTCTT
ATGGTTGGCTGCA---ATGGTAATTAAGGATTAGGATCTCATAAGAGAGTATTTAATTTA
TTTCTTTGGTCTGGTTAACTAAAGTGCAGCATCGAGCTCCACTATCGGCACATTCATTCC
ATTTCGGCACAAATAAAAAAATGGGCTTACTCATGTTTTTATTAAGCTTTCGCTCTAAAT
GTTTTTCTTCATTTTATTCCTGTATATAA-TGCGTGAGATGAGTGCGTGAGTGAGATGTT
TTAAGGTTAAATGGAAAATAATGGGCATTAA-------TTAAACATTTTTTTCCA-----
------------------------------------------------------------
------------------------------------------------------------
------------------------------------------------------------
------------------------------------------------------------
----------------------------------------CA---TACATTTTACT-TTG
GGAGTGCTATTTTTAAAAAATATTCTTCC-TTTTTCTTTCAGAAACCCTATGTTTGTAAA
G
>MG438A
ACTCATAAATGTACTGTAAGTATATATATAAAA-TGGTGGTGCATTTT------------
------------------------------------------------------------
------------------------------------TTAAAT-ATATGTTAG-TAAAAAT
AGGCCAGTCCAAAAATATTTAAAAA-TTGTTTATTTATTTCAGTTTGAGGGTTGTTGCAA
AGCTTATTCAAGGCTTGAAAATTTAAAGACTCACTTACGAAGTCACACCGGGGAAAAACC
ATACACTTGTGAATATCCCGGATGTGCGAAAGCATTCTCCAACGCCAGTGACAGAGCTAA
GCATCAGAATAGAACGCATAGTAATGAGGTAAGAGACTTATATT--TAAAAAATAATGAA
TTAAAATATATATGAAAATATTATAGTTAGTTGTCTTATGTTTGAAAGTTGTCTTGTCTT
ATGGTTGACTGCA---ATGGTAATTATGGATTAGGATCTCATAAGAGAGTATTTAATTTA
TTTCTTTGGTCTGGTTAACTAAAGTGCAGCATCGAGCTCCACT-----------------
-ATTCGGCAGAAATAAAAAAATGGGCTTACTCATGTTTTTATTAAGCTTTCGCTCTCAAT
GTTTTTCTTCATTTTGTTCCTGTATATAA-TGCGTGAGATGAGTGCGTGAGTGAGATGTT
TTAAGGTTAAATGGAAAATAATGGGCATTAA-------TTAAACATTTTTTTCCA-----
------------------------------------------------------------
------------------------------------------------------------
------------------------------------------------------------
------------------------------------------------------------
----------------------------------------CA---TACATTTTACT-TTG
GGAGTGTTATTTTTAAAAAATATTCTTCC--TTTTCTTTCAGAAACCCTATGTTTGTAAA
G
>MG418A
CCTCATAAATGTACTGTAAGTAT---TATAAAT-TGGTGGTGACTTTTTCGAAGAATTTG
ACATT-CTTT-----GATTTTTATAGAAAATATTTACTTAGAT-CTTTTG-TTAAAAAAA
ATA---------GAATAAGTGA--------------------------------------
----------AAAAATATTTGAAAA-TTATTTATTTATTTCAGTTTGAGGGTTGTTGCAA
AGCTTATTCAAGGCTTGAAAATCTAAAGACTCACTTACGAAGTCACACCGGGGAAAAACC
ATACACTTGTGAATATCCCGGATGTGCGAAAGCCTTCTCCAACGCCAGTGACAGAGCTAA
GCATCAGAATAGAACGCATAGTAATGAGGTAAGAGACTTATATTTAAAAAAAATAATGAA
TCAAAATATATATAAAAATATTATAGATAGTTGTCTTATGTTTGAAAG------------
-TGGTTGACTGCACATATGGTAGTTATGGATTCGGTTCTCATACGAGAGTATTTAATTTA
TTTCTTTGGTCTGGTTTAATAAAGTGC---------CTCCACT-----------------
-AATCGGCAGAAATAAAAAAATAGGCTTACTCATGTCTTTATTAAGCTTTCGCTCTCAAT
G-TTGTTTGCATCT------------------CGTGAGATGAGTGCGTGAGTGAGATGTT
TTAAGGTTAAATGGAAAATAATGTGCATTAATACTATGTTAAACA-TTTTTTCCC-----
------------------------------------------------------------
------------------------------------------------------------
------------------------------------------------------------
------------------------------------------------------------
----------------------------------------CA---TACATTTTACT-TTG
GGAATGTTATTTTTATAAAATATTCTTAC-TTTTTTTTTCAGAAACCCTACGTTTGTAAA
G
>MP533A
--TCATAAATGTACAGTAAGTAT---TATAAAT-TGGTGGTGACTTTTTTGAAGAATTTG
ACATT-CTTT-----GATTTTTATAGAAAATATTTACTTAGAG-CTTTTG-TTAAAAAAA
A-----------------------------------------------------------
----------AAAAATATTTAAAAA-TTATTTATTTATTTCAGTTTGAGGGTTGTTGCAA
AGCGTATTCAAGGCTTGAAAATCTAAAGACTCACTTACGAAGTCACACCGGGGAAAAACC
ATACACTTGTGAATATCCCGGATGTGCGAAAGCCTTCTCCAACGCCAGTGACAGAGCTAA
GCATCAGAATAGAACGCATAGTAATGAGGTAAGAGATTTATATG---AAAAAATAATGAA
TTAAAATATATATGAAAATATTATAGTTAGTTGTCTTATGTTTGAAAG------------
-TGGTTGACTGCCCACATGGTAGTTATGGATTCGGATCCCATACGAGAGTATTTAATTTA
TTTCTTTGGTCTGGTTTAATAAAGTGC---------CTCCACT-----------------
-AATCGGCAGAAATAAAAAAATAGGCTTACTCATGTCTTTATTAAGCTTTCGCTCTCAAT
G-TTGTTTGCATCT------------------CGTGAGATGAGTGCGTGAGTGAGATGTT
TTAAGGTTAAATGGAAAATAATGTGCATTAA-------TTAAACAATTTTTTCCA-----
------------------------------------------------------------
------------------------------------------------------------
------------------------------------------------------------
------------------------------------------------------------
----------------------------------------CA---TACATTTTACT-TTG
GGAGTGTTATTTTTAAAAAATATTCTTAC-TTATTTTTTCAGAAACCCTACGTTTGTAAA
G
>MP546A
ACTCATAAATGTACTGTAAGTAT---TATAAAA-TGGTGGTGCATTTTTTGAAGAATTTG
ACTTTACTTT-----GATTTCTATAGAAAATATTTACTTAGAT-CTTTTG-TTAAAATAA
ATG---------------------------------------------------------
-GACAAGTCAAAAAATATTTAAAAA-TTGTTTATTTATTTCAGTTTGAGGGTTGTTGCAA
AGCGTATTCAAGGCTTGAAAATCTAAAGACTCACTTACGAAGTCACACCGGGGAAAAACC
ATACACTTGTGAATATCCCGGATGTGCGAAAGCCTTCTCCAACGCCAGTGACAGAGCTAA
GCATCAGAATAGAACGCATAGTAATGAGGTAAGAGATTTATATG---AAAAAATAATGAA
TTAAAATATATATGAAAATATTATAGTTAGTTGTCTTATGTTTGAAAG------------
-TGGTTGACTGCACATATGGTAGTTATGGATTCGGATCTCATACGAGAGTATTTAATTTA
TTTCTTTGGTCTGGTTTAATAAAGTGC---------CTCCACT-----------------
-AATCGGCAGAAATAAAAAAATAGGCTTACTCATGTCTTTATTAAGCTTTCGCTCTCAAT
G-TTGTTTGCATCT------------------CGTGAGATGAGTGCGTGAGTGAGATGTT
TTAAGGTTAAATGGAAAATAATGTGCATTAA-------TTAAACAATTTTTTCCA-----
------------------------------------------------------------
------------------------------------------------------------
------------------------------------------------------------
------------------------------------------------------------
----------------------------------------CA---TACATTTTACT-TTG
GGAGTGTTATTTTTAAAAAATATTCTTAC-TTATTTTTTCAGAAACCCTAC---------
-
>CP566A
ACTCATAAATGTACTGTAAGTAT---TATAAAA-TGGTGGTGCATTTTTTGAAGAATTTG
ACTTTACTTT-----GATTTCTATAGAAAATATTTACTTAGAT-CTTTTG-TTAAAATAA
ATA---------GAATAAGTGAAAAAATAGGTTAA-TTAAAA-ATA--------------
-GACAAATCAAAAAATATTTAAAAA-TTGCTTACTTATTTCAGTTTGAGGGTTGTTGCAA
AGCGTATTCAAGGCTTGAAAATCTAAAGACTCACTTACGAAGTCACACCGGGGAAAAACC
ATACACTTGTGAATATCCCGGATGTGCGAAAGCCTTCTCCAACGCCAGTGACAGAGCTAA
GCATCAGAATAGAACGCATAGTAATGAGGTAAGAGACTTATATT--AAAAAAATAATGAA
TTAAAATATATATGAAAATATTATAGTTAGTTGTCTTATGTTTGAAAG------------
-TGGTTGACTGCCCACATGGTAGTTATGGATTCGGATCCCATACGAGAGTATTTAATTTA
TTTTTTTGGTCTGGTTAAATA---GCACTTTATTTACTCCACT-----------------
-AATCGGCAGAAATAAAAAAATAGGCTTACTCATGTCTTTATTAAGCTTTCGCTCTCAAT
G-TTGTTTTCATCT------------------CGTGAGATGAGTGCGTGAGTGAGATGTT
TTAAGGTTAAATGGAAAATAATGTGCATTAATACTATGTTAAACA-TTTTTTCCC-----
------------------------------------------------------------
------------------------------------------------------------
------------------------------------------------------------
------------------------------------------------------------
----------------------------------------CA---TACATTTTACC-TTG
GGAATGTTATTTTTATAAAATATTCTTACTTTTTTTTTTCAGAAACCCTATGTTTGTAAA
G
>CP570B
ACTCATAAATGTACTGTAAGTAT---TATAAAA-CGGTGGTGCATTTTTTGAAGAATTTG
ACTTTACTTT-----GATTTCTATAGAAAATATTTACTTAGAT-CTTTTG-TTAAAATAA
ATA---------GAATAAGTGAAAAAATAGGTTAA-TTAAAA-ATA--------------
-GACAAATCAAAAAATATTTAAAAG-TTGCTTACTCATTTCAGTTTGAGGGTTGTTGCAA
AGCGTATTCAAGGCTTGAAAATCTAAAGACTCACTTACGAAGTCACACCGGGGAAAAACC
ATACACTTGTGAATATCCCGGATGTGCGAAAGCCTTCTCCAACGCCAGTGACAGAGCTAA
GCATCAGAATAGAACGCATAGTAATGAGGTAAGAGACTTATATT--AAAAAAATAATGAA
TTAAAATATATATGAAAATATTATAGTTAGTTGTCTTATGTTTGAAAG------------
-TGGTTGACTGCCCACATGGTAGTTATGGATTCGGATCCCATACGAGAGTATCTAATTTA
TTTTTTTGGTCTGGTTAAATA---GCACTTTATTTACTCCACT-----------------
-AATCGGCAGAAATAAAAAAATAGGCTTACTCATGTCTTTATTAAGCTTTCGCTCTCAAT
G-TGGTTTTCATCT------------------CGTGAGATGAGTGCGTGAGTGAGATGTT
TTAAGGTTAAATGGAAAATAATGTGCATTAATACTATGTTAAACA-TTTTTTCCC-----
------------------------------------------------------------
------------------------------------------------------------
------------------------------------------------------------
------------------------------------------------------------
----------------------------------------CA---TACATTTTACC-TTG
GGAATGTTATTCTTATAAAATATTCTTACTTTTTTTTTTCAGAAACCCTATGTTTGTAAA
G
>CP570A
-CTCATAAATGTACTGTAAGTAT---TATAAAA-CGGTGGTGCATTTTTTGAAGAATTTG
ACTTTACTTT-----GATTTCTATAGAAAATATTTACTTAGAT-CTTTTG-TTAAAATAA
ATA---------GAATAAGTGAAAAAATAGGTTAA-TTAAAA-ATA--------------
-GACAAATCAAAAAATATTTAAAAA-TTGCTTACTTATTTCAGTTTGAGGGTTGTTGCAA
AGCGTATTCAAGGCTTGAAAATCTAAAGACTCACTTACGAAGTCACACCGGGGAAAAACC
ATACACTTGTGAATATCCCGGATGTGCGAAAGCCTTCTCCAACGCCAGTGACAGAGCTAA
GCATCAGAATAGAACGCATAGTAATGAGGTAAGAGACTTATATT--AAAAAAATAATGAA
TTAAAATATATATGAAAATATTATAGTTAGTTGTCTTATGTTTGAAAG------------
-TGGTTGACTGCCCACATGGTAGTTATGGATTCGGATCCCATACGAGAGTATTTAATTTA
TTTTTTTGGTCTGGTTAAATA---GCACTTTATTTACTCCACT-----------------
-AATCGGCAGAAATAAAAAAATAGGCTTACTCATGTCTTTATTAAGCTTTCGCTCTCAAT
G-TGGTTTTCATCT------------------CGTGAGATGAGTGCGTGAGTGAGATGTT
TTAAGGTTAAATGGAAAATAATGTGCATTAATACTATGTTAAACA-TTTTTTCCC-----
------------------------------------------------------------
------------------------------------------------------------
------------------------------------------------------------
------------------------------------------------------------
----------------------------------------CA---TACATTTTACC-TTG
GGAATGTTATTTTTATAAAATATTCTTACTTTTTTTTTTCAGAAACCCTATGTTTGTAAA
G
>CP559A
ACTCATAAATGTACTGTAAGTAT---TATAAAA-TGATGGTGCATTTTTTGAAGAA-TTG
ACTTTACTTT-----GATTTCTATAGAAAATATTTACTTAGAT-TTTTTG-TTAAAATAA
ATA---------GAAAA-GTGATAAAATAAGTTAA-ATAAAA-ATATGTTAG-T------
----------AAAAATAGTCAAAAA-TTATTTATTTATTTCAGTTTGAGGGTTGTTGCAA
AGCGTATTCAAGGCTTGAAAATCTAAAGACTCACTTACGAAGTCACACCGGGGAAAAACC
ATACACTTGTGAATATCCCGGATGTGCGAAAGCCTTCTCCAACGCCAGTGACAGAGCTAA
GCATCAGAATAGAACGCATAGTAATGAGGTAAGAGACTTATATTAAAAAAAAATAATGAA
TCAAAATATATATAAAAATATTATAGATAGTTGTCTTATGTTTGAAAG------------
-TGGTTGACTGCACATATGGTAGTTATGGATTCGGATCCCATACGAGAGTATTTAATTTA
TTTTTTTGGTCTGGTTAAATA---GCACTTTATTTACTCCACT-----------------
-AATCGGCAGAAATAAAAAAATAGGCTTACTCATGTCTTTATTAAGCTTTC---------
------------------------------------------------------------
----ATTTAAATGAAAAATAATGTGCATTAATACTATGTTAAACA-TTTTTTCCC-----
------------------------------------------------------------
------------------------------------------------------------
------------------------------------------------------------
------------------------------------------------------------
----------------------------------------CA---TATATTTTACT-TTG
GGAATGTTATCTTTATAAAATATTCCAAC-TTTTTCTTTTAGAAACCCTACGTTTGTAAA
G
>CP560A
---CATAAATGTACTGTAAGTAT---TATAAAA-TGATGGTGCATTTTTTGAAGAATTTG
ACTTTACTTT-----GATTTCTATAGAAAATATTTACTTAGAT-TTTTTG-TTAAAATAA
ATA---------GAATAAGTGATAAAATAAGTTAA-ATAAAA-ATATGTTAG-T------
----------AAAAATAGTCAAAAA-TTATTTATTTATTTCAGTTTGAGGGTTGTTGCAA
AGCGTATTCAAGGCTTGAAAATCTAAAGACTCACTTACGAAGTCACACCGGGGAAAAACC
ATACACTTGTGAATATCCCGGATGTGCGAAAGCCTTCTCCAACGCCAGTGACAGAGCTAA
GCATCAAAATAGAACGCATAGTAATGAGGTAAGAGACTTATATT--AAAAAAATAATGAA
TTAAAATATATATGAAAATATTATAGTTAGTTGTCTTATGTTTGAAAG------------
-TGGTTGACTGCCCACATGGTAGTTATGGATTCGGATCCCATACGAGAGTATTTAATTTA
TTTTTTTGGTCTGGTTAAATA---GCACTTTATTTACTCCACT-----------------
-AATCGGCAGAAATAAAAAAATAGGCTTACTCATGTCTTTATTAAGCTTTCGCTCTCAAT
G-TTGTTTTCATCT------------------CGTGAGATGAGTGCGTGAGTGAGATGTT
TTAAGGTTAAATGGAAAATAATGTGCATTAATACTATGTTAAACA-TTTTTTCCC-----
------------------------------------------------------------
------------------------------------------------------------
------------------------------------------------------------
------------------------------------------------------------
----------------------------------------CA---TACATTTTACC-TTG
GGAATGTTATTTTTATAAAATATTCTTACTTTTTTTTTTCAGAAACCCTATGTTTGTAAA
G
>CP552A
CCTCATAAATGTACTGTAAGTAT---TATAAAA-TGGTGGTGCATTTTTTGAAGAATTTG
ACTTTACTTT-----GATTTCTATAGAAAATATTTACTTAGAT-CTTTTG-TTAAAATAA
ATA---------GAATAAGTGAAAAAATAGGTTAA-TTAAAA-ATA--------------
-GACAAGTCAAAAAATATTTGAAAA-TTGTTTATTTATTTCAGTTTGAGGGTTGTTGCAA
AGCGTATTCAAGGCTTGAAAATCTAAAGACACACTTACGAAGTCACACCGGGGAAAAACC
ATACACTTGTGAATATCCCGGATGTGCGAAAGCCTTCTCCAACGCCAGTGACAGAGCTAA
GCATCAGAATAGAACGCATAGTAATGAGGTAAGAGACTTATATT--AAAAAAATAATGAA
TTAAAATATATATGAAAATATTATAGTTAGTTGTCTTATGTTTGAAAG------------
-TGGTTGACTGCCCACATGGTAGTTATGGATTCGGATCCCATACGAGAGTATTTAATTTA
TTTTTTTGGTCTGGTTAAATA---GCACTTTATTTACTCCACT-----------------
-AATCGGCAGAAATAAAAAAATAGGCTTACTCATGTCTTTATTAAGCTTTCGCTCTCAAT
G-TTGTTTTCATCT------------------CGTGAGATGAGTGCGTGAGTGAGATGTT
TTAAGGTTAAATGGAAAATAATGTGCATTAATACTATGTTAAACAATCTTATCCC-----
------------------------------------------------------------
------------------------------------------------------------
------------------------------------------------------------
------------------------------------------------------------
----------------------------------------CA---TACATTTTACT-TTG
GGAATGTTATTTTTATTAAATATTCTTAC-TTTTTCTTTCAGAAACCCTATGTTTGTAAA
-
>CP809A
CCTCATAAATGTACTGTAAGTAT----ATAAAA-TGGTGGTGCATTTT------------
------------------------------------------------------------
------------------------------------TTAAAA-ATATGTTAG-TAAAAAT
AGGCCAGTCAAAAAATATTTAAAAA-TCTTTTATTTATTTCAGTTTGAGGGTTGTTGCAA
AGCGTATTCAAGGCTTGAAAATCTAAAGACTCACTTACGAAGTCACACCGGGGAAAAACC
ATACACTTGTGAATATCCCGGATGTGCGAAAGCCTTCTCCAACGCCAGTGACAGAGCTAA
GCATCAGAATAGAACGCATAGTAATGAAGTAAGAGACTTATATT-AAAAAAAATTATGAA
TCAAAATATATATACAAATAATATAGTTAGTTGTCTTATGTTTGAAAA------------
-TGGTTGACTGCACACGTGGTAGTTATGGATTCGGATTCTATACGAGAGTATTTAATTTA
TTTATTTGGTCTGGTTAAATAAAGTGC---------CTCCACT-----------------
-AATCGGCCGAAAT-AAAAAATAGGCTTACTCATGTCTTTATTAAGCTTTCGCTCTCAAT
G-TTGTTTTCATCT------------------CGTGAGATGAGTGCGTGAGTGAGATGTT
TTAAGGTTAAATGGAAAATAATGTGCATTAATACTATGTTAAACA-TTTTTTCCC-----
------------------------------------------------------------
------------------------------------------------------------
------------------------------------------------------------
------------------------------------------------------------
----------------------------------------CA---TACATTTTACC-TTG
GGAATGTTATTTTTATAAAATATTCTTACTTTTTTTTTTCAGAAACCCTATGTTTGTAAA
G
>MP531A
CCTCATAAATGTACTGTAAGTAT----ATAAAA-TGGTGGTGCATTTTTTGAAGAATTTG
ACTTTACTTT-----GATTTCTATAGAAAATATTTACTTAGAT-CTTTTG-TTAAAATAA
ATA---------GAATAAGTGA--------------------------------------
------------AAATATTTAAAAA-TTGTTTATTTATTTCAGTTTGAGGGTTGTTGCAA
AGCTTATTCAAGACTTGAAAATCTAAAGACACACTTACGAAGTCACACCGGGGAAAAACC
ATACACTTGTGAATATCCCGGATGTGCGAAAGCCTTCTCCAACGCCAGTGACAGAGCTAA
GCATCAGAATAGAACGCATAGTAATGAGGTAAGAGACTTATATT--AAAAAAATAATGAA
TTAAAATATAAATGAAAATATTATAGTTAGTTGTCTTATGTTTGAAAG------------
-TGGTTGACTGCACATATGGTAGTTATGGATTCGGATCCCATACCAGAGTATTTAATTTA
TTTCTTTGGTCTGGTTAAATAAAGTGC---------CTCCACT-----------------
-AATCGGCAGAAATAAAAAAATAGGCTTACTCATGTCTTTATTAAGCTTTCGCTCTTAAT
G-TTGTCTTCATCTTGCTCCTGTATATAA-TGCGTGAGATGAGTGCGTGAGTGAGATGTT
TTAAGGTTAAATGGAAAATAATGTGCATTAATACTATGTTAAACA-TTTTTTCCC-----
------------------------------------------------------------
------------------------------------------------------------
------------------------------------------------------------
------------------------------------------------------------
----------------------------------------CC---TATATTTTACT-TTG
GGAATGTTATCTTTATAAAATATTCCAAC-TTTTTCTTTTAGAAACCCTACGTTTGTAAA
G
>MP544A
CCTCATAAATGTACTGTAAGTAT----ATAAAA-TGGTGGTGCATTTTTTGAAGAATTTG
ACTTTACTTT-----GATTTCTATAGAAAATATTTACTTAGAT-CTTTTG-TTAAAATAA
ATA---------GAATAAGTGA--------------------------------------
------------AAATATTTAAAAA-TTGTTTATTTATTTCAGTTTGAGGGTTGTTGCAA
AGCTTATTCAAGACTTGAAAATCTAAAGACACACTTACGAAGTCACACCGGGGAAAAACC
ATACACTTGTGAATATCCCGGATGTGCGAAAGCCTTCTCCAACGCCAGTGACAGAGCTAA
GCATCAGAATAGAACGCATAGTAATGAGGTAAGAGACTTATATT--AAAAAAATAATGAA
TTAAAATATAAATGAAAATATTATAGTTAGTTGTCTTATGTTTGAAAG------------
-TGGTTGACTGCACATATGGTAGTTATGGATTCGGATCCCATACCAGAGTATTTAATTTA
TTTCTTTGGTCTGGTTAAATAAAGTGC---------CTCCACT-----------------
-AATCGGCAGAAATAAAAAAATAGGCTTACTCATGTCTTTATTAAGCTTTCGCTCTTAAT
G-TTGTCTTCATCTTGCTCCTGTATATAA-TGCGTGAGATGAGTGCGTGAGTGAGATGTT
TTAAGGTTAAATGGAAAATAATGTGCATTAATACTATGTTAAACA-TTTTTTCCC-----
------------------------------------------------------------
------------------------------------------------------------
------------------------------------------------------------
------------------------------------------------------------
----------------------------------------CC---TATATTTTACT-TTG
GGAATGTTATCTTTATAAAATATTCCAAC-TTTTTCTTTTAGAAACCCTACGTTTGTAAA
G
>MP810A
-CTCATAAATGTACTGTAAGTAT----ATAAAA-TGGTGGTGCATTTTTTGAAGAATTTG
ACTTTACTTT-----GATTTCTATAGAAAATATTTACTTAGAT-CTTTTG-TTAAAATAA
ATA---------GAATAAGTGA--------------------------------------
------------AAATATTTAAAAA-TTGTTTATTTATTTCAGTTTGAGGGTTGTTGCAA
AGCTTATTCAAGACTTGAAAATCTAAAGACACACTTACGAAGTCACACCGGGGAAAAACC
ATACACTTGTGAATATCCCGGATGTGCGAAAGCCTTCTCCAACGCCAGTGACAGAGCTAA
GCATCAGAATAGAACGCATAGTAATGAGGTAAGAGACTTATATT--AAAAAAATAATGAA
TTAAAATATAAATGAAAATATTATAGTTAGTTGTCTTATGTTTGAAAG------------
-TGGTTGACTGCACATATGGTAGTTATGGATTCGGATCCCATACCAGAGTATTTAATTTA
TTTCTTTGGTCTGGTTAAATAAAGTGC---------CTCCACT-----------------
-AATCGGCAGAAATAAAAAAATAGGCTTACTCATGTCTTTATTAAGCTTTCGCTCTTAAT
G-TTGTCTTCATCTTGCTCCTGTATATAA-TGCGTGAGATGAGTGCGTGAGTGAGATGTT
TTAAGGTTAAATGGAAAATAATGTGCATTAATACTATGTTAAACA-TTTTTTCCC-----
------------------------------------------------------------
------------------------------------------------------------
------------------------------------------------------------
------------------------------------------------------------
----------------------------------------CC---TATATTTTACT-TTG
GGAATGTTATCTTTATAAAATATTCCAAC-TTTTTCTTTTAGAAACCCTACGTTTGTAAA
G
>CP553B
-CTCATAAATGTACTGTAAGTAT---TATAAAATGGGTGGTGCATTTTTTGAAGAATTTG
ACTTTACTTT-----GATTTCTGTAGAAAATATTTACTTAGAT-CTTTTG-TTAAAATAA
ATA---------GAATAAGTGAAAAAATAGGTTAA-TTAAAA-ATA--------------
-GGCAAGTCAAAAAATATTTAAAAA-TTGCTTACTTATTTCAGTTTGAGGGTTGTTGCAA
AGCTTATTCAAGGCTTGAAAATCTAAAGACTCACTTACGAAGACACACCGGGGAAAAACC
ATACACTTGTGAATATCCCGGATGTGCGAAAGCCTTCTCCAACGCCAGTGACAGAGCTAA
GCATCAGAATAGAACGCATAGTAATGAGGTAAGAGACTTATATT--AAAAAAATAATGAA
TTAAAATATATATGAAAATATTATAGTTAGTTGTCTTATGTTTGAAAG------------
-TGGTTGACTGCCCACATGGTAGTTATGGATTCGGATCCCATACGAGAGTATTTAATTTA
TTTCTTTGGTCTGGTTTAATAAAGTGC---------CTCCACT-----------------
-AATCGGCAGAAATAAAAAAATAGGCTTACTCATGTCTTTATTAAGCTTTCGCTCTTAAT
G-TTGTCTTCATCTTGCTCCTGTATATAA-TGCGTGAGATGAGTGCGTGAGTGAGATGTT
TTAAGGTTAAATGGAAAATAATGTGCATTAATACTATGTTAAACA-TTTTTTCCC-----
------------------------------------------------------------
------------------------------------------------------------
------------------------------------------------------------
------------------------------------------------------------
----------------------------------------CC---TATATTTTACT-TTG
GGAATGTTATCTTTATAAAATATTCCAAC-TTTTTCTTTTAGAAACCCTACGTTTGtAAA
G
>MP811A
CCTCATAAATGTACTGTAAGTAT---TATAAAT-TGGTGGTGACTTTTTTGAAGAATTTG
ACATT-CTTT-----GATTTTTATAGAAAATATTTACTTAGAT-CTTTTG-TTAAAAAAA
ATA---------GAATAAGTGA--------------------------------------
----------AAAAATATTTGAAAA-TTATTTATTTATTTCAGTTTGGGGGTTGTTGCAA
AGCGTATTCAAGGCTTGAAAATCTAAAGACTCACTTACGAAGTCACACCGGAGAAAAACC
ATACACTTGTGAATATCCCGGATGTGCGAAAGCCTTCTCCAACGCCAGTGACAGAGCTAA
GCATCAGAATAGAACGCATAGTAATGAGGTAAGAGACTTATATT--AAAAAAATAATGAA
TTAAAATATATATGAAAATATTATAGTTAGTTGTCTTATGTTTGAAAG------------
-TGGTTGACTGCACATATGGTAGTTATGGATTCGGATCCCATACCAGAGTATTTAATTTA
TTTCTTTGGTCTGGTTAAATAAAGTGC---------CTCCACT-----------------
-AATCGGCAGAAATAAAAAAATAGGCTTACTCATGTCTTTATTAAGCTTTCGCTCTTAAT
G-TTGTCTTCATCTTGCTCCTGTATATAA-TGCGTGAGATGAGTGCGTGAGTGAGATGTT
TTAAGGTTAAATGGAAAATAATGTGCATTAATACTATGTTAAACA-TTTTTTCCC-----
------------------------------------------------------------
------------------------------------------------------------
------------------------------------------------------------
------------------------------------------------------------
----------------------------------------CC---TATATTTTACT-TTG
GGAATGTTATCTTTATAAAATATTCCAAC-TTTTTCTTTTAGAAACCCTACGTTTGTAAA
G
>MP548A
---------------GTAAGTAT----ATAAAT-TGGTGGTGACTTTTTTGAAGAATTTG
ACATT-CTTT-----GATTTTTATAGAAAATATTTACTTAGAG-CTTTTG-TTAAAAAAA
ATA---------GAATAAGTGA--------------------------------------
----------AAAAATATTTAAAAA-TTATTTATTTATTTCAGTTTGAGGGTTGTTGCAA
AGCGTATTCAAGGCTTGAAAATCTAAAGACTCACTTACGAAGTCACACCGGGGAAAAACC
ATACACTTGTGAATATCCCGGATGTGCGAAAGCCTTCTCCAACGCCAGTGACAGAGCTAA
GCATCAGAATAGAACGCATAGTAATGAGGTAAGAGATTTATATT---AAAAAATAATGAA
TTAAAATATATATGAAAATATTATAGTTAGTTGTCTTATGTTTGAAAG------------
-TGGTTGACTGCCCACATGGTAGTTATGGATTCGGATCCCATACGAGAGTATTTAATTTA
TTTCTTTGGTCTGGTTTAATAAAGTGC---------CTCCACT-----------------
-AATCGGCAGAAATAAAAAAATAGGCTTACTCATGTCTTTATTAAGCTTTCGCTCTTAAT
G-TTGTCTTCATCTTGCTCCTGTATATAA-TGCGTGAGATGAGTGCGTGAGTGAGATGTT
TTAAGGTTAAATGGAAAATAATGTGCATTAATACTATGTTAAACA-TTTTTTCCC-----
------------------------------------------------------------
------------------------------------------------------------
------------------------------------------------------------
------------------------------------------------------------
----------------------------------------CC---TATATTTTACT-TTG
GGAATGTTATCTTTATAAAATATTCCAAC-TTTTTCTTTTAGAAACCCTACGTTTGTAAA
G
>MP533B
ACTCATAAATGTACTGTAAGTAT----ATAAAA-TGGTGGTGCATTTTTTGAAGAATTTG
ACTTTACTTT-----GATTTCTATAGAAAATATTTACTTAGAT-CTTTTG-TTAAAATAA
ATA---------GAATAAGTGA--------------------------------------
------------AAATATTTAAAAA-TTGTTTATTTATTTCAGTTTGAGGGTTGTTGCAA
AGCTTATTCAAGACTTGAAAATCTAAAGACACACTTACGAAGTCACACCGGGGAAAAACC
ATACACTTGTGAATATCCCGGATGTGCGAAAGCCTTCTCCAACGCCAGTGACAGAGCTAA
GCATCAGAATAGAACGCATAGTAATGAGGTAAGAGACTTATATT--AAAAAAATAATGAA
TTAAAATATATATGAAAATATTATAGTTAGTTGTCTTATGTTTGAAAT------------
-TGGTTGACTGCACATATGGTAGTTATGGATTCGGATCTCATACGAGAGTATTTAATTTA
TTTCTTTGGTCTGGTTAAATAATGTGCACCATCGAGCTCCATTATTCCGCA---GGA-AT
TTTCGG---------------------------------------TTTTTCGCTCAT---
--TTTTTTTCATCTTGTTCCTGTATATAA-TGCG-----------------GGAGATGTG
TTAAAATTAAATGGAAATTAATGTGCATTAA-------TTAAACAATTTTTTCCC-----
------------------------------------------------------------
------------------------------------------------------------
------------------------------------------------------------
------------------------------------------------------------
----------------------------------------CA---TACATTTT-------
----------------TTTATATTCTTAC--TTTTCTTTCAGAAACCCTACGTTTGTAAA
G
>MG507A
CCTCATAAATGTACTGTAAGTAA----ATAAAA-TGGTGGTGCATTTT------------
------------------------------------------------------------
------------------------------------TTAAAA-ATATGTTAG-TAAAAAT
AGGCCAGTCAAAAAATATTAAACAA-TTTTTTATTTATTTCAGTTTGAGGGTTGTTGCAA
AGCGTATTCAAGGCTTGAAAATTTAAAGACTCACTTACGAAGTCACACCGGGGAAAAACC
ATACACTTGTGAATATCCCGGATGTGCGAAAGCCTTCTCCAACGCCAGTGACAGAGCTAA
GCATCAGAATAGAACGCATAGTAATGAGGTAAGAGACTTATATT--TAAAAAATAATGAA
TTAAAATATATATAAAAATATTAAA-------GTCTTATGTTTGAAAG------------
-TGTTTGACTGCACACATAGTAGTTA----------------------------------
---------TCTCGTTAAATAAAGTGCAGCATTGAGCT----------------GGAGCT
CTATTAACAGAAATAAAAAAATG--------------TTTATTAAGCTTTCGCTCTCAAT
ATTTTTCTTCATCTTGTTTGTGTATATAAC-GCG-----------------GGAGATGTT
TGAAGGTTAAATGGAAAATAAACTGCATTAATACTATGTTAAACAATTTTTTCCC-----
------------------------------------------------------------
------------------------------------------------------------
------------------------------------------------------------
------------------------------------------------------------
----------------------------------------CA---TACATTTTACT-TTG
GGAATGTTATTTTTATAAAATATTCT----------------------------------
-
>MG415B
CCTCATAAATGTACTGTAAGTAT---TATAAAA-TGGTGGTGCATTTT------------
------------------------------------------------------------
------------------------------------TTAAAA-ATATGTTAG-TAAAAAT
AGGCCAGTCAAAAAATATTTAAAAA-TTGTTTATTTATTTCAGTTTGAGGGTTGTTGCAA
AGCGTATTCAAGGCTTGAAAATCTAAAGACTCACTTACGAAGTCACACCGGGGAAAAACC
ATACACTTGTGAATATCCCGGATGTGCGAAAGCATTCTCCAACGCCAGTGACAGAGCTAA
GCATCAGAATAGAACGCATAGTAATGAGGTAAGAGATTTATATG---AAAAAATAATGAA
TTAAAATATATATAAAAATATTAAA-------GTCTTATGTTTGAAAG------------
-TGTTTGACTGCACACATAGTAGTTA----------------------------------
---------TCTCGTTAAATAAAGTGCAGCATTGAGCT----------------GGAGCT
CTATTAACAGAAATAAAAAAATG--------------TTTATTAAGCTTTCGCTCTCAAT
ATTTTTCTTCATCTTGTTTGTGTATATAAC-GCG-----------------GGAGATGTT
TGAAGGTTAAATGGAAAATAAACTGCATTAATACTATGTTAAACAATTTTTTCCC-----
------------------------------------------------------------
------------------------------------------------------------
------------------------------------------------------------
------------------------------------------------------------
----------------------------------------CA---TACATTTTACT-TTG
GGAATGTTATTTTTATAAAATATTCTTAC-TTTTTTTTTCAGAAACCCTATGTTTGTAAA
G
>MP547A
CCTCATAAATGTACTGTAAGTAT---TATAAAA-TGGTGGTGCATTTTT-----------
------------------------------------------------------------
------------------------------------TTAAAA-ATATGTTAG-TAAAAAT
AGGCCAGTCAAAAAATATTTAAAAA-TCTTTTATTTATTTCAGTTTGAGGGTTGTTGCAA
AGCGTATTCAAGGCTTGAAAATCTAAAGACTCACTTACGAAGTCACACCGGGGAAAAACC
ATACACTTGTGAATATCCCGGATGTGCGAAAGCCTTCTCCAACGCCAGTGACAGGGCTAA
GCATCAGAATAGAACGCATAGTAATGAGGTAAGAGACTTG--------------------
------------------------------------------------------------
-------------------------------------------------------ATTTA
TTTTTTTGGTCTGGTTAAATAAAGTGCACCGTTGAGCTCCACT-----------------
-ATTCCACAGAAATAAAGAAATGGGCTTACTCATGTCTTTATTAAGCTTTCGCTT-----
---------------------------------------------------GATGATGTT
TGAAGGTTAAATGGAAAATAATGTGCATTAATACTATGTTAAACAATCTTTTCTC-----
------------------------------------------------------------
------------------------------------------------------------
------------------------------------------------------------
------------------------------------------------------------
----------------------------------------CA---TACATTTTACT-TTG
GGAATGTTATTATATTAGTATATTCTTAC--TTTTTTTTCAGAAACCCTATGTTTGTAAA
-
>CP813A
CCTCATAAATGTACTGTAAGTAT---TATAAAA-TGGTGGTG------------------
ACTTTACTTT-----GAATTCTATAGAAAATATTTACTTAGAT-CTTTAG--TAAAATAA
ATA---------GAATAAGTGAAAAAATAGGTTAA-TTAAAA-ATATGTTAG-TAAAATT
AGTTAAGACAAAAAATATTTAAAAA-TTGTTTATTTATTTCAGTTTGAGGGTTGTTGCAA
AGCTTATTCAAGACTTGAAAATCTAAAGACTCACTTACGAAGTCACACCGGGGAAAAACC
ATACACTTGTGAATATCCCGGATGTGCGAAAGCCTTCTCCAACGCCAGTGACAGAGCTAA
GCATCAGAATAGAACGCATAGTAATGAGGTAAGAGACTTG--------------------
------------------------------------------------------------
-------------------------------------------------------ATTTA
TTTTTTTGGTCTGGTTAAATAAAGTGCACCGTTGAGCTCCACT-----------------
-ATTCCACAGAAATAAAGAAATGGGCTTACTCATGTCTTTATTAAGCTTTCGCTT-----
---------------------------------------------------GATGATGTT
TGAAGGTTAAATGGAAAATAATGTGCATTAATACTATGTTAAACAATCTTTTCTC-----
------------------------------------------------------------
------------------------------------------------------------
------------------------------------------------------------
------------------------------------------------------------
----------------------------------------CA---TACATTTTACT-TTG
GGAATGTTATTTTTATAAAATATTCTTAC-TTTTTTTTTCAGAAACCCTATGTTTGTAAA
G
>MG436A
ACTCATAAATGTACTGTAAGTAT---TATAAAA-TGGTGGTGTATTTT------------
------------------------------------------------------------
------------------------------------TTAAAA-ATATGTTAG-TAAAAAT
AGGCCAGTCAAAAAATATTTAAAAA-TTGTTTATTTATTTCAGTTTGAGGGTTGTTGCAA
AGCGTATTCAAGGCTTGAAAATTTAAAGACTCACTTACGAAGTCACACCGGGGAAAAACC
ATACACTTGTGAATATCCCGGATGTGCGAAAGCCTTCTCCAACGCCAGTGACAGAGCTAA
GCATCAGAATAGAACGCATAGTAATGAGGTAAGAGACTTATAT---AAAAAAATAATGAA
TTAAAATATATATAAAAATATTAAA-------GTCTTATGTTTGAAAG------------
-TGGTGGACTGCACACATAGTAGTTATGAAAATGGATCCCGTACGAGAGTAGTAGTA---
------------------------------------------------------------
------------------------------------------------------------
GTTTTTCTTCATCTTGTTCCTGTA--TAACTGCG-----------------GAAGATGTG
TTAAGGTTAAGTGGAAAATAATGTGCATTAATACTATGTTAAACAATCTTTTCCA-----
------------------------------------------------------------
------------------------------------------------------------
------------------------------------------------------------
------------------------------------------------------------
----------------------------------------CA---TACATTTTACT-TTG
GGAATATTATTTTTATAAAATATTCTTAC-TTTTTCTTTCAGAAACCCTACGTCTGTAAA
G
>CP553A
ACTCATAAATGTACTGTAAGTAT---TATAAAA-TGGTGGTGCATTTTTTGAAGAATTTG
ACTTTACTTT-----GATTTCTGTAGAAAATATTTACTTAGAT-CTTTTG-TTAAAATAA
ATA---------GAATAAGTGAAAAAATAGGTTAA-TTAAAA-ATA--------------
-GGCAAGTCAAAAAATATTTAAAAA-TTGCTTACTTATTTCAGTTTGAGGGTTGTTGCAA
AGCTTATTCAAGGCTTGAAAATCTAAAGACTCACTTACGAAGTCACACCGGGGAAAAACC
ATACACTTGTGAATATCCCGGATGTGCGAAAGCCTTCTCCAACGCCAGTGACAGAGCTAA
GCATCAGAATAGAACGCATAGTAATGAGGTAAGAGACTTATATT--AAAAAAATAATGAA
TTAAAATATATATAAAAATATTAAG-------GTCTTATGTTTGAAAG------------
-TGGTTGACTGCACACATAGTAGTTATGAAAGCGGATCCCGTACGAGAGTAGTAGTA---
------------------------------------------------------------
------------------------------------------------------------
GTTTTTCTTCATCTTGTTCCTGTA--TAACTGCG-----------------GAAGATGTG
TTAAGGTTAAGTGGAAAATAATGTGCATTAATACTATATTAAACAATCTTTTCCC-----
------------------------------------------------------------
------------------------------------------------------------
------------------------------------------------------------
------------------------------------------------------------
----------------------------------------CA---TACATTTTATT-TTG
GGAATGTTATTTTTATAAAATATTCTTAC-ATTTTCTTACAGAAACCCTACGTTTGTAAA
G
>CP567A
-CTCATAAATGTACTGTAAGTAT---TATAAAA-TGGTGGTGCATTTTTTGAAGAATTTG
ACTTTACTTT-----GATTTCTGTAGAAAATATTTACTTAGAT-CTTTTG-TTAAAATAA
ATA---------GAATAAGTGAAAAAATAGGTTAA-TTAAAA-ATA--------------
-GGCAAGTCAAAAAATATTTAAAAA-TTGCTTACTTATTTCAGTTTGAGGGTTGTTGCAA
AGCTTATTCAAGGCTTGAAAATCTAAAGACTCACTTACGAAGTCACACCGGGGAAAAACC
ATACACTTGTGAATATCCCGGATGTGCGAAAGCCTTCTCCAACGCCAGTGACAGAGCTAA
GCATCAGAATAGAACGCATAGTAATGAGGTAAGAGACTTATATT--AAAAAAATAATGAA
TTAAAATATATATAAAAATATTAAG-------GTCTTATGTTTGAAAG------------
-TGGTTGACTGCACACATAGTAGTTATGAAAGCGGATCCCGTACGAGAGTAGTAGTA---
------------------------------------------------------------
------------------------------------------------------------
GTTTTTCTTCATCTTGTTCCTGTA--TAACTGCG-----------------GAAGATGTG
TTAAGGTTAAGTGGAAAATAATGTGCATTAATACTATATTAAACAATCTTTTCCC-----
------------------------------------------------------------
------------------------------------------------------------
------------------------------------------------------------
------------------------------------------------------------
----------------------------------------CA---TACATTTTATT-TTG
GGAATGTTATTTTTATAAAATATTCTTAC-ATTTTCTTACAGAAACCCTACGTTTGTAAA
G
>CP569A
CCTCATAAATGTACTGTAAGTAT---TATAAAA-TGGTGGTG------------------
ACTTTACTTT-----GAATTCTATAGAAAATATTTACTTAGAT-CTTTAG--TAAAATAA
ATA---------GAATAAGTGAAAAAATAGGCTAA-TTAAAA-ATATGTTAG-TAAAATT
AGTTAAGACAAAAAATATTTAAAAA-TTGTTTATTTATTTCAGTTTGAGGGTTGTTGCAA
AGCTTATTCAAGACTTGAAAATCTAAAGACTCACTTACGAAGTCACACCGGGGAAAAACC
ATACACTTGTGAATATCCCGGATGTGCGAAAGCCTTCTCCAACGCCAGTGACAGAGCTAA
GCATCAGAATAGAACGCATAGTAATGAGGTAAGAAACTTATATT--TAAAAAATAATGTA
TTAAAATATATATACAAATATTAAA-------GTCTTATGTTTGAAAA------------
-TGATTGACTGCACACATAGTAGTTATGAAAGCGGATCCCGTACGTGAGTAGTAGTA---
------------------------------------------------------------
------------------------------------------------------------
GTTTTTCTTCATCTTGTTCCTGTA--TAACTGCG-----------------GAAGATGTG
TCAAGGTTAAATAGAAAATAATGTGCATTAATACTATGTTAAACAATCTTATCCC-----
------------------------------------------------------------
------------------------------------------------------------
------------------------------------------------------------
------------------------------------------------------------
----------------------------------------CA---TACATTTTACC-TTG
GGAATGTTATTTTTATAAAATATTCTTAC-TTTTTTTTTCAGAAACCCTATGTTTGTAAA
G
>CP569B
CCTCATAAATGTACTGTAAGTAT---TATAAAA-TGGTGGTG------------------
ACTTTACTTT-----GAATTCTATAGAAAATATTTACTTAGAT-CTTTAG--TAAAATAA
ATA---------GAATAAGTGAAAAAATAGGTTAA-TTAAAA-ATATGTTAG-TAAAATT
AGTTAAGACAAAAAATATTTAAAAA-TTGTTTATTTATTTCAGTTTGAGGGTTGTTGCAA
AGCTTATTCAAGACTTGAAAATCTAAAGACTCACTTACGAAGTCACACCGGGGAAAAACC
ATACACTTGTGAATATCCCGGATGTGCGAAAGCCTTCTCCAACGCCAGTGACAGAGCTAA
GCATCAGAATAGAACGCATAGTAATGAGGTAAGAAACTTATATT--TAAAAAATAATGAA
TTAAAATATATATACAAATATTAAA-------GTCTTATGTTCGAAAA------------
-TGATTGACTGCACACATAGTAGTTATGAAAGCGGATCCCGTACGTGAGTAGTAGTA---
------------------------------------------------------------
------------------------------------------------------------
GTTTTTCTTCATCTTGTTCCTGTA--TAACTGCG-----------------GAAGATGTG
TCAAGGTTAAATAGAAAATAATGTGCATTAATACTATGTTAAACAATCTTATCCC-----
------------------------------------------------------------
------------------------------------------------------------
------------------------------------------------------------
------------------------------------------------------------
----------------------------------------CA---TACATTTTACC-TTG
GGAATGTTATTTTTATAAAATATTCTTAC-TTTTTTTTTCAGAAACCCTATGTTTGTAAA
G
>CP559B
CCTCATAAATGTACTGTAAGTAT---TATAAAA-TGGTGGTG------------------
ACTTTACTTT-----GAATTCTATAGAAAATATTTACTTAGAT-CTTTAG--TAAAATAA
ATA---------GAATAAGTGAAAAAATAGGTTAA-TTAAAA-ATATGTTAG-TAAAATT
AGTTAAGACAAAAAATATTTAAAAA-TTGTTTATTTATTTCAGTTTGAGGGTTGTTGCAA
AGCGTATTCAAGGCTTGAAAATCTAAAGACTCACTTACGAAGTCACACCGGGGAAAAACC
ATACACTTGTGAATATCCCGGATGTGCGAAAGCCTTCTCCAACGCCAGTGACAGAGCTAA
GCATCAGAATAGAACGCATAGTAATGAGGTAAGAGACTTATATT--TAAAAAATAATGAA
TTAAAATATATATACAAATATTAAA-------GTCTTATGTTTGAAAA------------
-TGATTGACTGCACACATAGTAGTTATGAAAGCGGATCCCGTACGTGAGTAGTAGTA---
------------------------------------------------------------
------------------------------------------------------------
GTTTTTCTTCATCTTGTTCCTGTA--TAACTGCG-----------------GAAGATGTG
TCAAGGTTAAATAGAAAATAATGTGCATTAATACTATGTTAAACAATCTTATCCC-----
------------------------------------------------------------
------------------------------------------------------------
------------------------------------------------------------
------------------------------------------------------------
----------------------------------------CA---TACATTTTACT-TTG
GGAATGTTATTTTTATTAAATATTCTTAC-TTTTTCTTTCAGAAACCCTACGTTTGTAAA
G
>NUM502
CCTCATAAATGTACTGTAAGTAT----TTAAAA-TGGTGGTGCATTTTTTGAAGAATTAG
ACTTTACTTT-----GATTTCTATAGAAAATATTTACTTAGAT-CTTTTG-TTAAAATAA
ATA---------GAACAAATGAAAAA-TAGGTTAA-TTAGAA-ATATGTTAG-TAAA---
-GGCAGGTCAAAAAATATTTAAAAA-TTA-TTATTTATTTCAGTTTGAGGGTTGTTGCAA
AGCGTATTCAAGGCTTGAAAATCTAAAGACTCACTTACGAAGTCACaCCGGGGAAAAACC
ATACACTTGTGAATATCCCGGATGTGCGAAAGCCTTCTCCAACGCCAGTGACAGAGCTAA
GCATCAGAATAGAACGCATAGTAATGAGGTAAGAGACTTATATTAAAAAAAATATTTAAA
ATATATAAATAATAAAAATATTGAA-------GTCTTATGTTTGAAAG------------
-TGGTTGA----------------TATGGATTCGGATCCCATACGAGAGTATTTAATTTA
TTTCTTTGGTCTGGTTAAATAAAGTGTAGCATTCACGTCCtCT-----------------
-ATTCGGCAGAAATAAAAGAATGGGCTTACTCATGTCTTTATTAAGCTTTCGCTCTCAAT
GTTTTTCTTCATTTTGTTCCTGTCTATAATGCGG-------------------AGATGTT
TGAAAGTTAA---------------------TGCTATGTTAAACAATTtTTTACg-----
------------------------------------------------------------
------------------------------------------------------------
------------------------------------------------------------
------------------------------------------------------------
----------------------------------------cGCaGTACATTTTACCTTTG
GGAATGTTATTTTAATAAAATATTCTTAC-TTTT--------------------------
-
>HIMGDNA
CCTCATAAATGTACTGTAAGTAT---TATAAAA-TGGTGGTGTATTTTTTGAAGAACATT
TCAACTCTTTCTTTGAACTTCTATTGAAAGTATTTACTTAGGT-CTGTTG-ACAAAGTAC
TACTGATATTATTATCGTATTAATAAATAGAATAAGTTAAAAAATGGGTTAAACAAAAAT
ATGAAGGTCAAAAAATATTTAAAAATTTGTTTTTT-ATTTCAGTTTGAGGGTTGTTGTAA
AGCGTATTCAAGGCTGGAAAATCTAAAGACTCACTTACGAAGTCATACCGGGGAAAAaCC
ATACACTTGTGAGTACCCCGGATGTGCGAAAGCCTTCTTCAACGCCAGTGACAGACCTAA
GCATCAGAATAGAACGCATAGCAATGAGGTAAGACGATAGATTT----------------
------------------------------------------------------------
------------------------------------------------------------
------------------------------------------------------------
------------------------------------------------------------
------------------------------------------------------------
------------------------------------------------------------
------------------------------------------------------------
------------------------------------------------------------
------------------------------------------------------------
------------------------------------------------------------
------------------------------------------------------------
----------------------------------------AGAAACCCTACGTCTGTAAA
G
>HIMCDNA
CCTCATAAATGTACT---------------------------------------------
------------------------------------------------------------
------------------------------------------------------------
-------------------------------------------TTTGAGGGTTGTTGTAA
AGCGTATTCAAGGCTGGAAAATCTAAAGACTCACTTACGAAGTCATACCGGGGAAAAaCC
ATACACTTGTGAGTACCCCGGATGTGCGAAAGCCTTCTTCAACGCCAGTGACAGACCTAA
GCATCAGAATAGAACGCATAGCAATGAG--------------------------------
------------------------------------------------------------
------------------------------------------------------------
------------------------------------------------------------
------------------------------------------------------------
------------------------------------------------------------
------------------------------------------------------------
------------------------------------------------------------
------------------------------------------------------------
------------------------------------------------------------
------------------------------------------------------------
------------------------------------------------------------
------------------------------------------AAACCCTACGTCTGT---
-
>MP545A
--TCATAAATGTACTGTGAGTAT----ATAAAA-TGGTGGTGCATTTTTCAAAGAATTTG
ACTTTACTTT-----GATTTCTATAGAAAATATTTACTTAGAT-CTTTTG-TTAAAATAA
ATA---------------------------------------------------------
-GACAAGTCAAAAAATATTTAAAAA-TTGTTTATTTATTTCAGTTTGAGGGTTGTTGCAA
AGCGTATTCAAGGCTTGAAAATCTAAAGACTCACTTACGAAGTCACACCGGGGAAAAACC
ATACACTTGTGAATATCCCGGATGTGCGAAAGCCTTCTCCAACGCCAGTGACAGAGCTAA
GCATCAGAATAGAACGCATAGTAATGAGGTAAGAGACTTATATTAAAAAAAAATAATGAA
T-----------------------------------------------------------
------------------------------------------------------------
------------------------------------------------------------
------------------------------------------------------------
------------------------------------------------------------
-------------------------------------------------------CAAAA
TATATTCAAATTCAAATTCAAAATTTCTTTTTCAAATAAACTTATAATAAGCACTTTAAT
CGTCGAATGAACATTGAACAAAAAGCTACCACCGGTTCGGAAGGCAGTTCTGCTGAGAAG
AGCCGGCAAGAAACTCAACAGTTGCTCTTTTCAAAATCAATGGTACAATCTATTACATTA
GTTGGCAGCTGTCCTGCATATAA-------------------------------------
---ATATATATATATATATATATATAAATTATTATATATACA---TACATTTTACT-TTG
GGAATGTTATTTTTATAAAATATTCTTAC--TTTTTTTTCAGAAACCCTATGTTTGTAAA
G
>MP545B
CCTCATAAATGTACAGTAAGTAT---TATAAAT-TGGTGGTGACTTTTTTGAAGAATTTG
ACATT-CTTT-----GATTTTTATAGAAAATATTTACTTAGAT-CTTTTG-TTAAAAAAA
ATA---------GAATAAGTGA--------------------------------------
----------AAAAATATTTGAAAA-TTATTTATTTATTTCAGTTTGAGGGTTGTTGCAA
AGCGTATTCAAGGCTTGAAAATCTAAAGACTCACTTACGAAGTCACACCGGGGAAAAACC
ATACACTTGTGAATATCCCGGATGTGCCAAAGCCTTCTCCAACGCCAGTGACAGAGCTAA
GCATCAGAATAGAACGCATAGTAATGAGGTAAGAGACTTATATTAAAAAAAAATAATGAA
T-----------------------------------------------------------
------------------------------------------------------------
------------------------------------------------------------
------------------------------------------------------------
------------------------------------------------------------
-------------------------------------------------------CAAAA
TATATTCAAATTCAAATTCAAAATTTCTTTTTCAAATAAACTTATAATAAGCACTTTAAT
CGTCGAATGTACATTGAACAAAAAGCTACCACCGGTTCAGAAGGCAGTTCTGCTGAGAAG
AGCCGGCAAGAAACTCAACAGTTGCTCTTTTCAAAATCAATGGTACAATCTATTACATTA
GTTGGCAGCTGTCCTGCATATAAATATATATATAAATATATATATATATATATATATATA
TAAATATATATATATATATATATATAAATTATTATAGATACA---TACATTTTACT-TTG
GGAATGTTATTTTTATAAAATATTTTTAC--TTTTTTTTCAGAAACCCTATGTTTGTAAA
G
>CP809B
-CTCATAAATGTACTGTAAGTAT---TATAAAA-TGGTGGTGCATTTTTTGAAGAATTTG
ACTTTACTTT-----GATTTCTATAGAAAATATTTACTTAGAT-TTTTTG-TTAAAATAA
ATA---------GAATAAGTGATAAAATAAGTTAA-ATAAAA-ATATGTTAG-T------
----------AAAAATAGTCAAAAA-TTATTTATTTATTTCAGTTTGAGGGTTGTTGCAA
AGCGTATTCAAGGCTTGAAAATCTAAAGACTCACTTACGAAGTCACACCGGGGAAAAACC
ATACACTTGTGAATATCCCGGATGTGCAAAAGCCTTCTCCAACGCCAGTGACAGAGCTAA
GCATCAGAATAGAACGCATAGTAATGAGGTAAGAGACTTATATTAAAAGAAAATAATGAA
T-----------------------------------------------------------
------------------------------------------------------------
------------------------------------------------------------
------------------------------------------------------------
------------------------------------------------------------
-------------------------------------------------------CAAAA
TATATTCAAATTCAAATTCAAAATTTCTTTTTCAAATAAACTTATAATAAGCACTTTAAT
CGTCGAATGAACATTGAACAAAAAGCTACCACCGGTTCGGAAGGCAGTTCTGCTGAGAAG
AGCCGGCAAGAAACTCAACAGTTGCTCTTTTCAAAATCAATGGTACAATCTATTACATTA
GTTGGCAGCTGTCCTGCATATAA-------------------------------------
-------------ATATATATATATAAATTATTATAGATACA---TACATTTTACT-TTG
GGAATGTTATTTTTATAAAATATTCTTAC--TTTTTTTTCAGAAACCCTATGTTTGTAAA
G
