# Supplementary material for: Polyphyly and gene flow between non-sibling Heliconius species
Source: BMC Biol. 2006 Apr 21;4:11. doi: 10.1186/1741-7007-4-11 (PMC1481601; doi:10.1186/1741-7007-4-11)
Supplement: Additional File 2 — Complete alignment data. Aligned sequences for phylogenetic analysis and IM analysis. [file 1741-7007-4-11-S2.zip › Ddc.fasta]

>547B.MP
---------------------------------------------GATTCAGAGGGTCAA
GGAACAGCACCCTGAGTGGACTGAAGTTCAGATACTATCCAAACTTGTTGGATATTGTAA
CAGTAAGTATTTT--GT----CTACGTACCGATATGTAAATGTTAATAATATAGATTTAT
ATAAACCTT~GTTTAAGTTACTCTTATAAATCAAAA~~~~~~~CACTTGAGCAAGGCAAA
GTAAGGTGAAGTATGTTTATAGAAAGTTTACC~TTATCTTTATAATAAATTAAAATATTA
TTCACG~~ATGTTTTATAATAATAATA~TGTAATGAGAACGATTGAACTT~~~~~~~~TA
AAGGTATC~AGGACAAGAT~GCTCTTTAAATATCTAAAGTTCATTAAAAATATAAAATAT
AAACTAA~TATATATGTTTTT~ATATCAATTAGAACAAGCTCATTCATCTGTCGAGCGCG
CTGG~TCT~CTTAGGCGGCGTCAAACTGCGCAGCTTAAAACACGACAACAAGAGAAGTCT
TCGAGGTGAAACTTTACAGGAAGCTATCGATGAAGACATCCGCAATGGACTCATTCCATT
CTATGTAAGCATTGGTGTCCTTTACTTTAGGTATTCGAACTCTATGGCAT----------
------------------------------------------------------------
------------------------------------------------------------
------------------------------------------------------------
-----------------------------------AAT----------------------
------------------------------------------------------------
------------------------------------------------------------
------------------------------------------------------------
------------------------------------------------------------
------------------------------------------------------------
--------------------------------------------CAATCA~TATTGAAAA
CATTGGCTTTGTGTTATAAACAAAACCCAAATAGTAGGTT~AGTGGGTTA~CTTATATGT
ATGCATAAATTAAATGAATGTTATCTAAATATTAAAAATATAAATTTCAGGTGGTAGCCA
CATTAGGCACTACATCGTCTTGCGCTTTCGACGCCCTCGACGAGCTGGGAGACGTGTGCC
AGGCGCGCGACGTGTGGCTGCACGTTGACGCCGCGTACGCCGGCTCCGCCTTCATCTGCC
CCGAGTACCGCTACCTCATGAA--------------------------------------
------------------------------------------------------------
------------------------------------------------------------
-----
>him cDNA (Tobler) 
AGTAGTGAAGCACCTCGTCGCTCTATTGGGTGCTAAGGCCCGCACTATGCAGAGGGTCAA
GGAACAGCACCCTGAGTGGACTGATGTTCAGATACTATCTAAACTTGTTGGATATTGTAA
TA----------------------------------------------------------
---------~--------------------------~~~~~~~-----------------
--------------------------------~---------------------------
------~~-------------------~----------------------~~~~~~~~--
--------~----------~----------------------------------------
-------~-------------~-----------AACAAGCTCATTCGTCTGTCGAGCGCG
CTGG~TCT~CTTGGGCGGCGTCAAACTCCGCAGCTTAAAACACGATAACAAGAGAAGTCT
TCGAGGTGAAACTTTACAGGAAGCTATTGATGAAGACATCCGTAATGGACTCATTCCGTT
CTAT--------------------------------------------------------
------------------------------------------------------------
------------------------------------------------------------
------------------------------------------------------------
------------------------------------------------------------
------------------------------------------------------------
------------------------------------------------------------
------------------------------------------------------------
------------------------------------------------------------
------------------------------------------------------------
--------------------------------------------------~---------
----------------------------------------~---------~---------
--------------------------------------------------GTGGTAGCCA
CATTAGGAACTACATCGTCTTGCGCTTTCGACGCCCTCGACGAGCTCGGGGACGTGTGCC
AGGCGCACGATGTGTGGCTGCACGTGGACGCCGCATACGCCGGCTCCGCCTTCATCTGCC
CCGAGTACCGCTACCTCATGAAGGGCGTCGAGAAGCCGA---------------------
------------------------------------------------------------
------------------------------------------------------------
-----
>H.HIMERA.GDNA
------------------------------------------------------------
------------------------------------------------------------
------------------------------------------------------------
---------~--------------------------~~~~~~~-----------------
--------------------------------~---------------------------
------~~-------------------~----------------------~~~~~~~~--
--------~----------~----------------------------------------
-------~-------------~-------------CAAGCTCATTCGTCTGTCGAGCGCG
CTGG~TCT~CTTGGGCGGCGTCAAACTCCGCAGCTTAAAACACGATAACAAGAGAAGTCT
TCGAGGTGAAACTTTACAGGAAGCTATTGATGAAGACATCCGTAATGGACTCATTCCGTT
CTATGTAAGCATTCATGTTCTTTACTTTGGTTATTCGAACTCTATGGCAT----------
------------------------------------------------------------
------------------------------------------------------------
------------------------------------------------------------
-----------------------------------AATAGTAATTAATTTTAAATTTATA
ATAATATGAAGATAATAAAGTATTAACTATAAATGGACATGTAATAAAAAAATAAGATGA
ATTTTTCAACATTTTCTGATAGTTATGAAAAGTTTAAAATTAAATCAGCTTCACGCTGTA
TCCCGCACACAGCAGGGTAGGCAGAGGGAACCTGGTGTTAGGACACTCCGTTCCCGACTT
TCCGCCGAATACTGGAAGCATTGTATGTTGAGTGGCGGTACCCAACGCCGCGCTATGCCT
CAACACCAGACCGAAGAAATCAAAATATAAATTTAAATAAATATTTAATTTCCTCGAGTA
AGGATCGAACCCACAGCCAGTCGTGTTTACAGGAGCACTTTGTGCCCCTG~CGTTGTTAA
CGTTGTCATTATATTATAAACAAAACCCAAATAGTA----~----GGTTA~CTTATGCTT
AAGCATAAATTGTATTAATCTTATCTAAGTATTAAAAATATAAATTCCAGGTGGTAGCCA
CATTAGGAACTACATCGTCTTGCGCTTTCG------------------------------
------------------------------------------------------------
------------------------------------------------------------
------------------------------------------------------------
------------------------------------------------------------
-----
>DDCFo/Fi
-------------------------------------------------CAGAGGGTCAA
GGAACAGCAC--------------------------------------------------
------------------------------------------------------------
---------~--------------------------~~~~~~~-----------------
--------------------------------~---------------------------
------~~-------------------~----------------------~~~~~~~~--
--------~----------~----------------------------------------
-----------------------------------CAAGCTCATTCGTCTGTCGAG----
------------------------------------------------------------
------------------------------------------------------------
------------------------------------------------------------
------------------------------------------------------------
------------------------------------------------------------
------------------------------------------------------------
------------------------------------------------------------
------------------------------------------------------------
------------------------------------------------------------
---~-------------------------------------------------~------
---~--------------------------------------------------------
------------------------------------------------------------
------------------------------------------------------------
------------------------------------------------------------
------------------------------------------------------------
------------------------------------------------------------
------------------------------------------------------------
------------------------------------------------------------
------------------------------------------------------------
------------------------------------------------------------
-----
>DDCRi/Ro
------------------------------------------------------------
------------------------------------------------------------
------------------------------------------------------------
---------~--------------------------~~~~~~~-----------------
--------------------------------~---------------------------
------~~-------------------~----------------------~~~~~~~~--
--------~----------~----------------------------------------
-------~-------------~--------------------------------------
----~---~---------------------------------------------------
------------------------------------------------------------
------------------------------------------------------------
------------------------------------------------------------
------------------------------------------------------------
------------------------------------------------------------
------------------------------------------------------------
------------------------------------------------------------
------------------------------------------------------------
------------------------------------------------------------
------------------------------------------------------------
------------------------------------------------------------
--------------------------------------------------~---------
----------------------------------------~---------~---------
------------------------------------------------------------
---------CTACATCGTCTTGCGCTTTCG------------------------------
------------------------------------------------------------
CCGAGTACCGCTACCTCATGA---------------------------------------
------------------------------------------------------------
------------------------------------------------------------
-----
>436B.MFG
---------------------------------------------GATTCAGAGGGTCAA
GGAACAGCACCCTGAGTGGACTGAAGTTCAGATACTATCCAAACTTGTTGGATATTGTAA
CAGTAAGTATTTT--GT----CTACGTACCGATATGTAAATGTTAATAATATAGATTTAT
ATAAACCTT~GTTTAAGTTATTCTTATAAATCAAAA~~~~~~~CACTTGAGCAAGGCAAA
GTAAGGTGAAGTATGTTTATAGAAAGTTTACC~TTATCTTTATAATAAATTAAAATATTA
TTCATG~~ATGTTTTATAATAATAATA~TGTAATGAGAACGATTGAACTT~~~~~~~~TA
AAGGTATC~AGGACAAGAT~GCTCTTTAAATATCTAAAGTTCATTAAAAATAGAAAAAAT
AAACTAA~TATATATGTTTTT~ATATCAATTAGAACAAGCTCATTCATCTGTCGAGCGGG
CTGG~TCT~CTTAGGCGGCGTCAAACTGCGCAGCTTAAAACACGACAACAAGAGAAGTCT
TCGAGGTGAAACTTTACAGGAAGCTATCGATGAAGACATCCGCAATGGACTCATTCCATT
CTATGTAAGCATTGGTGTCCTTTACTTTAGGTATTCGAACTCTATGGCAT----------
------------------------------------------------------------
------------------------------------------------------------
------------------------------------------------------------
-----------------------------------AAT----------------------
------------------------------------------------------------
------------------------------------------------------------
------------------------------------------------------------
------------------------------------------------------------
------------------------------------------------------------
--------------------------------------------CAATCA~TATTGAAAA
CAATGGCTTTGTGTTATAAACAAAACCCAAATAGTAGGTT~AGTGGGTTA~CTTATATGT
ATGCATAAATTAAATGAATGTTATCTAAATATTAAAAATATACATTTCAGGTGGTAGCCA
CATTAGGCACTACATCGTCTTGCGCTTTCGACGCCCTCGACGAGCTGGGAGACGTGTGCC
AGGCGCGCGACGTGTGGCTGCACGTTGACGCCGCGTACGCCGGCTCCGCCTTCATCTGCC
CCGAGTACCGCTACCTCATGAA--------------------------------------
------------------------------------------------------------
------------------------------------------------------------
-----
>437B.MFG
---------------------------------------------GATTCAGAGGGTCAA
GGAACAGCACCCTGAATGGACTGAAGTTCAGATACTATCCAAACTTGTTGGACATTGTAA
CAGTAAGTATTTTTAGTATTTCTACGTACCGATATGTAAATGTTAATAATATAGATTTAT
AAAAACCTT~GTTTAAGTTACTCTTATAAATCAAAA~~~~~~~CACTTGAGCAAGGCAAA
GTAAGGTGAAGTATGTTTATAGAAAGTTTACC~TTATCTCTATAATAAATTAAAATATTA
TTCATG~~ATGTTTTATAATAATAATA~AGTAATGAGAACGATTGAACTT~~~~~~~~TA
AAGGTATC~AGGACAAGAT~GCTCTTTAAATATCTAAAGTTCATTAAAAATAGAAAATAT
AAACTAA~TATATATGTTTTT~ATATCAATTAGAACAAGCTCATTCATCTGTCGAGCGGG
CTGG~TCT~CTTAGGCGGCGTCAAACTGCGCAGCTTAAAACACGACAACAAGAGAAGTCT
TCGAGGTGAAACTTTACAGGAAGCTATCGATGAAGACATCCGCAATGGACTCATTCCATT
CTATGTAAGCATTGGTGTCCTTTACTTTAGGTATTCGAACTCTATGGCAT----------
------------------------------------------------------------
------------------------------------------------------------
------------------------------------------------------------
-----------------------------------AAT----------------------
------------------------------------------------------------
------------------------------------------------------------
------------------------------------------------------------
------------------------------------------------------------
------------------------------------------------------------
--------------------------------------------CAATCA~TATTGAAAA
CATTGGCTTTGTGTTATAAACAAAACCCAAATAGTAGGTT~AGTGGGTTA~CTTATATCT
ATGCATAAATTAAATGAATGTTATCTAAATATTAAAAATATACATTTCAGGTGGTAGCCA
CATTAGGCACTACATCGTCTTGCGCTTTCGACGCCCTCGACGAGCTGGGAGACGTGTGCC
AGGCGCGCGACGTGTGGCTGCACGTTGACGCCGCGTACGCCGGCTCCGCCTTCATCTGCC
CCGAGTACCGCTACCTCATGAA--------------------------------------
------------------------------------------------------------
------------------------------------------------------------
-----
>547A.MP
---------------------------------------------GATTCAGAGGGTCAA
GGAACAGCACCCTGAGTGGACTGAAGTTCAGATACTATCCAAACTTGTTGGATATTGTAA
CAGTAAGTATTTT--GT----CTACGTACCGATATGTAAATGTTAATAATATAGATTTAT
ATAAACCTT~GTTTAAGTTACTCTTATAAATCAAAA~~~~~~~CACTTGAGCAAGGCAAA
GTAAGGTGAAGTATGTTTATAGAAAGTTTACC~TTATCTTTATAATAAATTAAAATATTA
TTCACG~~ATGTTTTATAATAATAATA~TGTAATGAGAACGATTGAACTT~~~~~~~~TA
AAGGTATC~AGGACAAGAT~GCTCTTTAAATATCTAAAGTTCATTAAAAATAGAAAATAT
AAACTAA~TATATATGTTTTT~ATATCAATTAGAACAAGCTCATTCATCTGTCGAGCGGG
CTGG~TCT~CTTAGGCGGCGTCAAACTGCGCAGCTTAAAACACGACAACAAGAGAAGTCT
TCGAGGTGAAACTTTACAGGAAGCTATCGATGAAGACATCCGCAATGGACTCATTCCATT
CTATGTAAGCATTGGTGTCCTTTACTTTAGGTATTCGAACTCTATGGCAT----------
------------------------------------------------------------
------------------------------------------------------------
------------------------------------------------------------
-----------------------------------AAT----------------------
------------------------------------------------------------
------------------------------------------------------------
------------------------------------------------------------
------------------------------------------------------------
------------------------------------------------------------
--------------------------------------------CAATCA~TATTGAAAA
CATTGGCTTTGTGTTATAAACAAAACCCAAATAGTAGGTT~AGTGGGTTA~CTTATATGT
ATGCATAAATTAAATGAATGTTATCTAAATATTAAAAATATAAATTTCAGGTGGTAGCCA
CATTAGGCACTACATCGTCTTGCGCTTTCGACGCCCTCGACGAGCTGGGAGACGTGTGCC
AGGCGCGCGACGTGTGGCTGCACGTTGACGCCGCGTACGCCGGCTCCGCCTTCATCTGCC
CCGAGTACCGCTACCTCATGAA--------------------------------------
------------------------------------------------------------
------------------------------------------------------------
-----
>533B.MP
---------------------------------------------GATTCAGAGGGTCAA
GGAACAGCACCCTGAGTGGACTGAAGTTCAGATACTATCCAAACTTGTTGGATATTGTAA
CAGTAAGTATTTT--GT----CTACGTACCGATATGTAAATGTTAATAATATAGATTTAT
ATAAACCTT~GTTTAAGTTACTCTTATAAATCAAAA~~~~~~~CACTTGAGCAAGGCAAA
GTAAGGTGAAGTATGTTTATAGAAAGTTTACC~TTATCTTTATAATAAATTAAAATATTA
TTCACG~~ATGTTTTATAATAATAATA~TGTAATGAGAACGATTGAACTT~~~~~~~~TA
AAGGTATC~AGGATAAGAT~GCTCTTTAAATATCTAAAGTTCATTAAAAATACGAAATAT
AAACTAA~TATATATGTTTTT~ATATCAATTAGAACAAGCTCATTCATCTGTCGAGCGCG
CTGG~TCC~CTTAGGCGGCGTCAAACTGCGCAGCTTAAAACACGACAACAAGAGAAGTCT
TCGAGGTGAAACTTTACAGGAAGCTATCGATGAAGACATCCGCAATGGACTCATTCCATT
CTATGTAAGCATTGGTGTCCTTTACTTTAGGTATTCGAACTCTATGGCAT----------
------------------------------------------------------------
------------------------------------------------------------
------------------------------------------------------------
-----------------------------------AAT----------------------
------------------------------------------------------------
------------------------------------------------------------
------------------------------------------------------------
------------------------------------------------------------
------------------------------------------------------------
--------------------------------------------CAATCA~TATTGAAAA
CATTGGCTTTGTGTTATAAACAAAACCCAAATAGTAGGTT~AGTGGGTTA~CTTATATGT
ATGCATAAATTAAATGAATGTTATCTAAATATTAAAAATATAAATTTCAGGTGGTAGCCA
CATTAGGCACTACATCGTCTTGCGCTTTCGACGCCCTCGACGAGCTNGGAGACGTGTGCC
AGGCGCGCGACGTGTGGCTGCACGTTGACGCCGCGTACGCCGGCTCCGCCTTCATCTGCC
CCGAGTACCGCTACCTCATGAA--------------------------------------
------------------------------------------------------------
------------------------------------------------------------
-----
>436A.MFG
---------------------------------------------GATTCAGAGGGTCAA
GGAACAGCACCCTGAGTGGACTGAAGTTCAGATACTATCCAAACTTGTTGGATATTGTAA
CAGTAAGTATTTT--GT----CTACGTACCGATATGTAAATGTTAATAATATAGATTTAT
ATAAACCTT~GTTTAAGTTATTCTTATAAATCAAAA~~~~~~~CACTTGAGCAAGGCAAA
GTAAGGTGAAGTATGTTTATAGAAAGTTTACC~TTATCTTTATAATAAATTAAAATATTA
TTCATG~~ATGTTTTATAATAATAATA~TGTAATGAGAACGATTGAACTT~~~~~~~~TA
AAGGTATC~AGGACAAGAT~GCTCTTTAAATATCTAAAGTTCATTAAAAATAGAAAAAAT
AAACTAA~TATATATGTTTTT~ATATCAATTAGAACAAGCTCATTCATCTGTCGAGCGGG
CTGG~TCT~CTTAGGCGGCGTCAAACTGCGCAGCTTAAAACACGACAACAAGAGAAGTCT
TCGAGGTGAAACTTTACAGGAAGCTATCGATGAAGACATCCGCAATGGACTCATTCCATT
CTATGTAAGCATTGGTGTCCTTTACTTTAGGTATTCAAACTCTATGGCAT----------
------------------------------------------------------------
------------------------------------------------------------
------------------------------------------------------------
-----------------------------------AAT----------------------
------------------------------------------------------------
------------------------------------------------------------
------------------------------------------------------------
------------------------------------------------------------
------------------------------------------------------------
--------------------------------------------CAATCA~TATTGTAAA
CAATGGCTTTGTGTTATAAACAAAACCTAAATAGTAGGTT~AGTGGGTTA~CTTATATGT
ATGCATAAATTAAATGAATATTATCTAAATATTAAAAATATAAATTTCAGGTGGTAGCCA
CATTAGGCACTACATCGTCTTGCGCTTTCGACGCCCTCGACGAGCTNGGAGACGTGTGCC
AGGCGCGCGACGTGTGGCTGCACGTTGACGCCGCGTACGCCGGCTCCGCCTTCATCTGCC
CCGAGTACCGCTACCTCATGAA--------------------------------------
------------------------------------------------------------
------------------------------------------------------------
-----
>437A.MFG
---------------------------------------------GATTCAGAGGGTCAA
GGAACAGCACCNTGAGTGGACTGAAGTTCAGATACTATCCAAACTTGTTGGATATTGTAA
CAGTAAGTATTTTTAGTATTTCTACGTACCGATATGTAAATGTTAATAATATAGATTTAT
ATAAACCTT~GTTTAAGTTAYTCTTATAAATCAAAA~~~~~~~CACTTGAGCAAGGCAAA
GTAAGGTGAAGTATGTTTATAGAAAGTTTACC~TTATCTTTATAATAAATTAAAATATTA
TTCATG~~ATGTTTTATAATAATAATA~TGTAATGAGAACGATTGAACTT~~~~~~~~TA
AAGGTATC~AGGACAAGAT~GCTCTTTAAATATCTAAAGTTCATTAAAAATAGAAAAAAT
AAACTAA~TATATATGTTTTT~ATATCAATTAGAACAAGCTCATTCATCTGTCGAGCGGG
CTGG~TCT~CTTAGGCGGCGTCAAACTGCGCAGCTTAAAACACGACAACAAGAGAAGTCT
TCGAGGTGAAACTTTACAGGAAGCTATCGATGAAGACATCCGCAATGGACTCATTCCATT
CTATGTAAGCATTGGTGTCCTTTACTTTAGGTATTCGAACTCTATGGCAT----------
------------------------------------------------------------
------------------------------------------------------------
------------------------------------------------------------
-----------------------------------AAT----------------------
------------------------------------------------------------
------------------------------------------------------------
------------------------------------------------------------
------------------------------------------------------------
------------------------------------------------------------
--------------------------------------------CAATCA~TATTGAAAA
CATTGGCTTTGTGTTATAAACAAAACCTAAATAGTAGGTT~AGTGGGTTA~CTTATATGT
ATGCATAAATTAAATGAATGTTATCTAAATATTAAAAATATAAATTTCAGGTGGTAGCCA
CATTAGGCACTACATCGTCTTGCGCTTTCGACGCCCTCGACGAGCTGGGAGACGTGTGCC
AGGCGCGCGACGTGTGGCTGCACGTTGACGCCGCGTACGCCGGCTCCGCCTTCATCTGCC
CCGAGTACCGCTACCTCATGAA--------------------------------------
------------------------------------------------------------
------------------------------------------------------------
-----
>439A.MFG
---------------------------------------------------------CAA
GGAACAGCACCCTGAGTGGACTGAAGTTCAGATACTATCCAAACTTGTTGGATATTGTAA
CAGTAAGTATTTT--GT----CTACGTACCGATATGTAAATGTTAATAATATAGATTTAT
ATAAACCTT~GTTTAAGTTATTCTTATAAATCAAAA~~~~~~~CACTTGAGCAAGGCAAA
GTAAGGTGAAGTATGTTTATAGAAAGTTTACC~TTATCTTTATAATAAATTAAAATATTA
TTCATG~~ATGTTTTATAATAATAATA~TGTAATGAGAACGATTGAACTT~~~~~~~~TA
AAGGTATC~AGGACAAGAT~GCTCTTTAAATATCTAAAGTTCATTAAAAATAGAAAATAT
AAACTAA~TATATATGTTTTT~ATATCAATTAGAACAAGCTCATTCATCTGTCGAGCGGG
CTGG~TCT~CTTAGGCGGCGTCAAACTGCGCAGCTTAAAACACGACAACAAGAGAAGTCT
TCGAGGTGAAACTTTACAGGAAGCTATCGATGAAGACATCCGCAATGGACTCATTCCATT
CTATGTAAGCATTGGTGTCCTTTACTTTAGGTATTCGAACTCTATGGCAT----------
------------------------------------------------------------
------------------------------------------------------------
------------------------------------------------------------
-----------------------------------AAT----------------------
------------------------------------------------------------
------------------------------------------------------------
------------------------------------------------------------
------------------------------------------------------------
------------------------------------------------------------
--------------------------------------------CAATCA~TATTGTAAA
CAATGGCTTTGTGTTATAAACAAAACCTAAATAGTAGGTT~AGTGGGTTA~CTTATATGT
ATGCATAAATTAAATGAATGTTATCTAAATATTAAAAATATAAATTTCAGGTGGTAGCCA
CATTAGGCACTACATCGTCTTGCGCTTTCGACGCCCTCGACGAGCTGGGAGACGTGTGCC
AGGCGCGCGACGTGTGGCTGCACGTTGACGCCGCGTACGCCGGCTCCGCCTTCATCTGCC
CCGAGTACCGCTACCTCATGAA--------------------------------------
------------------------------------------------------------
------------------------------------------------------------
-----
>417A.MFG
------------------------------------------------------------
----------CCTGAGTGGACTGAAGTTCAGATACTATCCAAACTTGTTGGATATTGTAA
CAGTAAGTATTTT--GT----CTACGTACCGATATGTAAATGTTAATAATATAGATTTAT
ATAAACCTT~GTTTAAGTTACTCTTATAAATCAAAA~~~~~~~CACTTGAGCAAGGCAAA
GTAAGGTGAAGTATGTTTATAGAAAGTTTACC~TTATCTTTATAATAAATTAAAATATTA
TTCATG~~ATGTTTTATAATAATAATA~TGTAATGAGAACGATTGAACTT~~~~~~~~TA
AAGGTATC~AGGACAAGAT~GCTCTTTAAATATCTAAAGTTCATTAAAAATAGAAAATAT
AAACTAA~TATATATGTTTTT~ATATCAATTAGAACAAGCTCATTCATCTGTCGAGCGGG
CTGG~TCT~CTTAGGCGGCGTCAAACTGCGCAGCTTAAAACACGACAACAAGAGAAGTCT
TCGAGGTGAAACTTTACAGGAAGCTATCGATGAAGACATCCGCAATGGACTCATTCCATT
CTATGTAAGCATTGGTGTCCTTTACTTTAGGTATTCGAACTCTATGGCAT----------
------------------------------------------------------------
------------------------------------------------------------
------------------------------------------------------------
-----------------------------------AAT----------------------
------------------------------------------------------------
------------------------------------------------------------
------------------------------------------------------------
------------------------------------------------------------
------------------------------------------------------------
--------------------------------------------CAATCA~TATTGTAAA
CAATGGCTTTGTGTTATAAACAAAACCTAAATAGTAGGTT~AGTGGGTTA~CTTATATGT
ATGCATAAATTAAATGAATGTTATCTAAATATTAAAAATATAAATTTCAGGTGGTAGCCA
CATTAGGCACTACATCGTCTTGCGCTTTCGACGCCCTCGACGAGCTGGGAGACGTGTGCC
AGGCGCGCGACGTGTGGCTGCACGTTGACGCCGCGTA-----------------------
------------------------------------------------------------
------------------------------------------------------------
------------------------------------------------------------
-----
>418B.MFG
------------------------------------------------------------
----------CCTGAGTGGACTGAAGTTCAGATACTATCCAAACTTGTTGGATATTGTAA
CAGTAAGTATTTT--GT----CTACGTACCGATATGTAAATGTTAATAATATAGATTTAT
ATAAACCTT~GTTTAAGTTATTCTTATAAATCAAAA~~~~~~~CACTTGAGCAAGGCAAA
GTAAGGTGAAGTATGTTTATAGAAAGTTTACC~TTATCTTTATAATAAATTAAAATATTA
TTCATG~~ATGTTTTATAATAATAATA~TGTAATGAGAACGATTGAACTT~~~~~~~~TA
AAGGTATC~AGGACAAGAT~GCTCTTTAAATATCTAAAGTTCATTAAAAATAGAAAAAAT
AAACTAA~TATATATGTTTTT~ATATCAATTAGAACAAGCTCATTCATCTGTCGAGCGGG
CTGG~TCT~CTTAGGCGGCGTCAAACTGCGCAGCTTAAAACACGACAACAAGAGAAGTCT
TCGAGGTGAAACTTTACAGGAAGCTATCGATGAAGACATCCGCAATGGACTCATTCCATT
CTATGTAAGCATTGGTGTCCTTTACTTTAGGTATTCAAACTCTATGGCAT----------
------------------------------------------------------------
------------------------------------------------------------
------------------------------------------------------------
-----------------------------------AAT----------------------
------------------------------------------------------------
------------------------------------------------------------
------------------------------------------------------------
------------------------------------------------------------
------------------------------------------------------------
--------------------------------------------CAATCA~TATTGTAAA
CAATGGCTTTGTGTTATAAACAAAACCTAAATAGTAGGTT~AGTGGGTTA~CTTATATGT
ATGCATAAATTAAATGAATATTATCTAAATATTAAAAATATAAATTTCAGGTGGTAGCCA
CATTAGGCACTACATCGTCTTGCGCTTTCGACGCCCTCGACGAGCTNGGAGACGTGTGCC
AGGCG-------------------------------------------------------
------------------------------------------------------------
------------------------------------------------------------
------------------------------------------------------------
-----
>418A.MFG
------------------------------------------------------------
----------CCTGAGTGGACTGAAGTTCAGATACTATCCAAACTTGTTGGATATTGTAA
CAGTAAGTATTTT--GT----CTACGTACCGATATGTAAATGTTAATAATATAGATTTAT
ATAAACCTT~GTTTAAGTTATTCTTATAAATCAAAA~~~~~~~CACTTGAGCAAGGCAAA
GTAAGGTGAAGTATGTTTATAGAAAGTTTACC~TTATCTTTATAATAAATTAAAATATTA
TTCATG~~ATGTTTTATAATAATAATA~TGTAATGAGAACGATTGAACTT~~~~~~~~TA
AAGGTATC~AGGACAAGAT~GCTCTTTAAATATCTAAAGTTCATTAAAGATAGAAAAAAT
AAACTAA~TATATATGTTTTT~ATATCAATTAGAACAAGCTCATTCATCTGTCGAGCGGG
CTGG~TCT~CTTAGGCGGCGTCAAACTGCGCAGCTTAAAACACGACAACAAGAGAAGTCT
TCGAGGTGAAACTTTACAGGAAGCTATCGATGAAGACATCCGCAATGGACTCATTCCATT
CTATGTAAGCATTGGTGTCCTTTACTTTAGGTATTCGAACTCTATGGCAT----------
------------------------------------------------------------
------------------------------------------------------------
------------------------------------------------------------
-----------------------------------AAT----------------------
------------------------------------------------------------
------------------------------------------------------------
------------------------------------------------------------
------------------------------------------------------------
------------------------------------------------------------
--------------------------------------------CAATCA~TATTGTAAA
CAATGGCTTTGTGTTATAAACAAAACCTAAATAGTAGGTT~AGTGGGTTA~CTTATATGT
ATGCATAAATTAAATGAATATTATCTAAATATTAAAAATATAAATTTCAGGTGGTAGCCA
CATTAGGCACTACATCGTCTTGCGCTTTCGACGCCCTCGACGAGCTNGGAGACGTGTGCC
AGGCG-------------------------------------------------------
------------------------------------------------------------
------------------------------------------------------------
------------------------------------------------------------
-----
>438A.MFG
------------------------------------------------------------
----------CCTGAGTGGACTGAAGTTCAGATACTATCCAAACTTGTTGGATATTGTAA
CAGTAAGTATTTT--GT----CTACGTACCGATATGTAAATGTTAATAATATAGATTTAT
ATAAACCTT~GTTTAAGTTACTCTTATAAATCAAAA~~~~~~~CACTTGAGCAAGGCAAA
GTAAGGTGAAGTATGTTTATAGAAAGTTTACC~TTATCTTTATAATAAATTAAAATATTA
TTCATG~~ATGTTTTATAATAATAATA~TGTAATGAGAACGATTGAACTT~~~~~~~~TA
AAGGTATC~AGGACAAGAT~GCTCTTTAAATATCTAAAGTTCATTAAAAATAGAAAATAT
AAACTAA~TATATATGTTTTT~ATATCAATTAGAACAAGCTCATTCATCTGTCGAGCGGG
CTGG~TCT~CTTAGGCGGCGTCAAACTGCGCAGCTTAAAACACGACAACAAGAGAAGTCT
TCGAGGTGAAACTTTACAGGAAGCTATCGATGAAGACATCCGCAATGGACTCATTCCATT
CTATGTAAGCATTGGTGTCCTTTACTTTAGGTATTCGAACTCTATGGCAT----------
------------------------------------------------------------
------------------------------------------------------------
------------------------------------------------------------
-----------------------------------AAT----------------------
------------------------------------------------------------
------------------------------------------------------------
------------------------------------------------------------
------------------------------------------------------------
------------------------------------------------------------
--------------------------------------------CAATCA~TATTGTAAA
CAATGGCTTTGTGTTATAAACAAAACCTAAATAGTAGGTT~AGTGGGTTA~CTTATATGT
ATGCATAAATTAAATGAATGTTATCTAAATATTAAAAATATAAATTTCAGGTGGTAGCCA
CATTAGGCACTACATCGTCTTGCGCTTTCGACGCCCTCGACGAGCTGGGAGACGTGTGCC
AGGCGCGCGACGTGTGGCTGCACGTTGACGCCGCGTACGCCGGCTCCGCCTTCATCTGC-
------------------------------------------------------------
------------------------------------------------------------
------------------------------------------------------------
-----
>507B.MFG
------------------------------------------------------------
-----------CTGAGTGGACTGAAGTTCAGATACTATCCAAACTTGTTGGATATTGTAA
CAGTAAGTATTTT--GT----CTACGTACCGATATGTAAATGTTAATAATATAGATTTAT
ATAAACCTT~GTTTAAGTTATTCTTACAAATCAAAA~~~~~~~CACTTGAGCAAGGCAAA
GTAGGGTGAAGTATGTTTATAGAAAGTTTACC~TTATCTTTATAATAAATTAAAATATTA
TTCATG~~ATGTTTTATAATAATAATA~TGTAATGAGAACGATTGAACTT~~~~~~~~TA
AAGGTATC~AGGACAAGAT~GCTCTTTAAATATCTAAAGTTCATTAAAAATAGAAAATAT
AAACTAA~TATATATGTTTTT~ATATCAATTAGAACAAGCTCATTCATCTGTCGAGCGGG
CTGG~TCT~CTTAGGCGGCGTCAAACTGCGCAGCTTAAAACACGACAACAAGAGAAGTCT
TCGAGGTGAAACTTTACAGGAAGCTATCGATGAAGACATCCGCAATGGACTCATTCCATT
CTATGTAAGCATTGGTGTCCTTTACTTTAGGTATTCGAACTCTATGGCAT----------
------------------------------------------------------------
------------------------------------------------------------
------------------------------------------------------------
-----------------------------------AAT----------------------
------------------------------------------------------------
------------------------------------------------------------
------------------------------------------------------------
------------------------------------------------------------
------------------------------------------------------------
--------------------------------------------CAATCA~TATTGTAAA
CAATGGCTTTGTGTTATAAACAAAACCTAAATAGTAGGTT~AGTGGGTTA~CTTATATGT
ATGCATAAATTAAATGAATGTTATCTAAATATTAAAAATATAAATTTCAG----------
------------------------------------------------------------
------------------------------------------------------------
------------------------------------------------------------
------------------------------------------------------------
------------------------------------------------------------
-----
>810B.MP
------------------------------------------------------------
-----------CTGAGTGGACTGAAGTTCAGATACTATCCAAACTTGTTGGATATTGTAA
CAGTAAGTATTTT--GT----CTACGTACCGATATGTAAATGTTAATAATATAGATTTAT
ATAAGCCTT~GTTTAAGTTACTCTTATAAATCAAAA~~~~~~~CACTTGAGCAAGGCAAA
GTAAGGTGAAGTATGTTTATAGAAAGTTTACC~TTATCTTTATAATAAATTAAAATATTA
TTCACG~~ATGTTTTATAATAATAATA~TGTAATGAGAACGATTGAACTT~~~~~~~~TA
AAGGTATC~AGGACAAGAT~GCTCTTTAAATATCTAAAGTTCATTAAAAATATAAAATAT
AAACTAA~TATATATGTTTTT~ATATCAATTAGAACAAGCTCATTCATCTGTCGAGCGGG
CTGG~TCT~CTTAGGCGGCGTCAAACTGCGCAGCTTAAAACACGACAACAAGAGAAGTCT
TCGAGGTGAAACTTTACAGGAAGCTATCGATGAAGACATCCGCAATGGACTCATTCCATT
CTATGTAAGCATTGGTGTCCTTTACTTTAGGTATTCGAACTTTATGGCAT----------
------------------------------------------------------------
------------------------------------------------------------
------------------------------------------------------------
-----------------------------------AAT----------------------
------------------------------------------------------------
------------------------------------------------------------
------------------------------------------------------------
------------------------------------------------------------
------------------------------------------------------------
--------------------------------------------CAATCA~TATTGAAAA
CATTGGCTTTGTGTTATAAACAAAACCCAAATAGTAGGTT~AGTGGGTTA~CTTATATGT
ATGCATAAATTAAATGAATGTTATCTAAATATTAAAAATATAAATTTCAGGTGGTAGCCA
CATTAGGCACTACATCGTCTTGCGCTTTCGACGCCCTCGACGAGCTGGGAGACGTGCGCC
AGGCGCGCGACGTGTGGCTGCACGTTGACGCCGCGTACGCCGGCTCCGNCTTCATCTGC-
------------------------------------------------------------
------------------------------------------------------------
------------------------------------------------------------
-----
>810A.MP
------------------------------------------------------------
-----------CTGAGTGGACTGAAGTTCAGATACTATCCAAACTTGTTGGATATTGTAA
CAGTAAGTATTTT--GT----CTACGTACCGATATGTAAATGTTAATAATATAGATTTAT
ATAAACCTT~GTTTAAGTTACTCTTATAAATCAAAA~~~~~~~CACTTGAGCAAGGCAAA
GTAAGGTGAAGTATGTTTATAGAAAGTTTACC~TTATCTTTATAATAAATTAAAATATTA
TTCACG~~ATGTTTTATAATAATAATA~TGTAATGAGAACGATTGAACTT~~~~~~~~TA
AAGGTATC~AGGACAAGAT~GCTCTTTAAATATCTAAAGTTCATTAAAAATATAAAATAT
AAACTAA~TATATATGTTTTT~ATATCAATTAGAACAAGCTCATTCATCTGTCGAGCGGG
CTGG~TCT~CTTAGGCGGCGTCAAACTGCGCAGCTTAAAACACGACAACAAGAGAAGTCT
TCGAGGTGAAACTTTACAGGAAGCTATCGATGAAGACATCCGCAATGGACTCATTCCATT
CTATGTAAGCATTGGTGTCCTTTACTTTAGGTATTCGAACTTTATGGCAT----------
------------------------------------------------------------
------------------------------------------------------------
------------------------------------------------------------
-----------------------------------AAT----------------------
------------------------------------------------------------
------------------------------------------------------------
------------------------------------------------------------
------------------------------------------------------------
------------------------------------------------------------
--------------------------------------------CAATCA~TATTGAAAA
CATTGGCTTTGTGTTATAAACAAAACCCAAATAGTAGGTT~AGTGGGTTA~CTTATATGT
ATGCATAAATTAAATGAATGTTATCTAAATATTAAAAATATAAATTTCAGGTGGTAGCCA
CATTAGGCACTACATCGTCTTGCGCTTTCGACGCCCTCGACGAGCTGGGAGACGTGTGCC
AGGCGCGCGACGTGTGGCTGCACGTTGACGCCGCGTACGCCGGCTCCGNCTTCATCTGC-
------------------------------------------------------------
------------------------------------------------------------
------------------------------------------------------------
-----
>527A.MFG
------------------------------------------------------------
-----------CTGAGTGGACTGAAGTTCAGATACTATCCAAACTTGTTGGATATTGTAA
CAGTAAGTATTTT--GT----CTACGTACCGATATGTAAATGTTAATAATATAGATTTAT
ATAAACCTT~GTTTAAGTTACTCTTATAAATCAAAA~~~~~~~CACTTGAGCAAGGCAAA
GTACGGTGAAGTATGTTTATAGAAAGTTTACC~TTATCTTTATAATAAATTAAAATATTA
TTCATG~~ATGTTTTATAATAATAATA~TGTAATGAGAACGATTGAACTT~~~~~~~~TA
AAGGTATC~AGGACAAGAT~GCTCTTTAAATATCTAAAGTTCATTAAAAATAGAAAATAT
AAACTAA~TATATATGTTTTT~ATATCAATTAGAACAAGCTCATTCATCTGTCGAGCGGG
CTGG~TCT~CTTAGGCGGCGTCAAACTGCGCAGCTTAAAACACGACAACAAGAGAAGTCT
TCGAGGTGAAACTTTACAGGAAGCTATCGATGAAGACATCCGCAATGGACTCATTCCATT
CTATGTAAGCATTGGTGTCCTTTACTTTAGGTATTCGAACTCTATGGCAA----------
------------------------------------------------------------
------------------------------------------------------------
------------------------------------------------------------
-----------------------------------AAT----------------------
------------------------------------------------------------
------------------------------------------------------------
------------------------------------------------------------
------------------------------------------------------------
------------------------------------------------------------
--------------------------------------------CAATCA~TATTGTAAA
CAATGGCTTTGTGTTATAAACAAAACCTAAATAGTAGGTT~AGTGGGTTA~CTTATATGT
ATGCATAAATTAAATGAATGTTATCTAAATATTAAAAATATAAATTTCAGGTGGTAGCCA
CATTAGGCACTACATCGTCTTGCGCTTTCGACGCCCTCGACGAGCTGGGAGACGTGTGCC
AGGCGCGCGACGTGTGGCTGCACGTTGACGCCGCGTACGCCGGCTCCGNCTTCATCTGC-
------------------------------------------------------------
------------------------------------------------------------
------------------------------------------------------------
-----
>438B.MFG
------------------------------------------------------------
-----------CTGAGTGGACTGAAGTTCAGATACTATCCAAACTTGTTGGATATTGTAA
CAGTAAGTATTTT--GT----CTACGTACCGATATGTAAATGTTAATAATATAGATTTAT
ATAAACCTT~GTTTAAGTTATTCTTATAAATCAAAA~~~~~~~CACTTGAGCAAGGCAAA
GTAAGGTGAAGTATGTTTATAGAAAGTTTACC~TTATCTTTATAATAAATTAAAATATTA
TTCATG~~ATGTTTTATAATAATAATA~TGTAATGAGAACGATTGAACTT~~~~~~~~TA
AAGGTATC~AGGACAAGAT~GCTCTTTAAATATCTAAAGTTCATTAAAAATAGAAAAAAT
AAACTAA~TATATATGTTTTT~ATATCAATTAGAACAAGCTCATTCATCTGTCGAGCGGG
CTGG~TCT~CTTAGGCGGCGTCAAACTGCGCAGCTTAAAACACGACAACAAGAGAAGTCT
TCGAGGTGAAACTTTACAGGAAGCTATCGATGAAGACATCCGCAATGGACTCATTCCATT
CTATGTAAGCATTGGTGTCCTTTACTTTAGGTATTCAAACTCTATGGCAT----------
------------------------------------------------------------
------------------------------------------------------------
------------------------------------------------------------
-----------------------------------AAT----------------------
------------------------------------------------------------
------------------------------------------------------------
------------------------------------------------------------
------------------------------------------------------------
------------------------------------------------------------
--------------------------------------------CAATCA~TATTGTAAA
CAATGGCTTTGTGTTATAAACAAAACCTAAATAGTAGGTT~AGTGGGTTA~CTTATATGT
ATGCATAAATTAAATGAATATTATCTAAATATTAAAAATATAAATTTCAGGTGGTAGCCA
CATTAGGCACTACATCGTCTTGCGCTTTCGACGCCCTCGACGAGCTGGGAGACGTGTGCC
AGGCGCGCGACGTGTGGCTGCACGTTGACGCCGCGTACGCCGGCTCCGCCTTCATCTGC-
------------------------------------------------------------
------------------------------------------------------------
------------------------------------------------------------
-----
>507A.MFG
------------------------------------------------------------
------------TGAGTGGACTGAAGTTCAGATACTATCCAAGCTTGTTGGATATTGTAA
CAGTAAGTATTTT--GT----CTACGTACCGATATGTAAATGTTAATAATATAGATTTAT
ATAAACCTT~GTTTAAGTTATTCTTACAAATCAAAA~~~~~~~CACTTGAGCAAGGCAAA
GTAAGGTGAAGTATGTTTATAGAAAGTTTACC~TTATCTTTATAATAAATTAAAATATTA
TTCATG~~ATGTTTTATAATAATAATA~TGTAATGAGAACGATTGAACTT~~~~~~~~TA
AAGGTATC~AGGACAAGAT~GCTCTTTAAATATCTAAAGTTCATTAAAGATAGAAAATAT
AAACTAA~TATATATGTTTTT~ATATCAATTAGAACAAGCTCATTCATCTGTCGAGCGGG
CTGG~TCT~CTTAGGCGGCGTCAAACTGCGCAGCTTAAAACACGACAACAAGAGAAGTCT
TCGAGGTGAAACTTTACAGGAAGCTATCGATGAAGACATCCGCAATGGACTCATTCCATT
CTATGTAAGCATTGGTGTCCTTTACTTTAGGTATTCGAACTCTATGGCAT----------
------------------------------------------------------------
------------------------------------------------------------
------------------------------------------------------------
-----------------------------------AAT----------------------
------------------------------------------------------------
------------------------------------------------------------
------------------------------------------------------------
------------------------------------------------------------
------------------------------------------------------------
--------------------------------------------CAATCA~TATTGTAAA
CAATGGCTTTGTGTTATAAACAAAACCTAAATAGTAGGTT~AGTGGGTTA~CTTATATGT
ATGCATAAATTAAATGAATGTTATCTAAATATTAAAAATATAAATTTCAGNTGGTAAGCA
CATTAAGCACTACATCGTCTTGCGCTTTCGA-----------------------------
------------------------------------------------------------
------------------------------------------------------------
------------------------------------------------------------
------------------------------------------------------------
-----
>527B.MFG
------------------------------------------------------------
--------------AGTGGACTGAAGTTCAGATACTATCCAAACTTGTTGGATATTGTAA
CAGTAAGTATTTTTAGTATTTCTACGTACCGATATGTAAATGTTAATAATATAGATTTAT
ATAAACCTT~GTTTAAGTTACTCTTATAAATCAAAA~~~~~~~CACTTGAGCAAGGCAAA
GTAAGGTGAAGTATGTTTATAGAAAGTTTACC~TTATCTTTATAATAAATTAAAATATTA
TTCATG~~ATGTTTTATAATAATAATA~AGTAATGAGAACGATTGAACTT~~~~~~~~TA
AAGGTATC~AGGACAAGAT~GCTCTTTAAATATCTAAAGTTCATTAAAAATAGAAAATAT
AAACTAA~TATATATGTTTTT~ATATCAATTAGAACAAGCTCATTCATCTGTCGAGCGGG
CTGG~TCT~CTTAGGCGGCGTCAAACTGCGCAGCTTAAAACACGACAACAAGAGAAGTCT
TCGAGGTGAAACTTTACAGGAAGCTATCGATGAAGACATCCGCAATGGACTCATTCCATT
CTATGTAAGCATTGGTGTCCTTTACTTTAGGTATTCGAACTCTATGGCAT----------
------------------------------------------------------------
------------------------------------------------------------
------------------------------------------------------------
-----------------------------------AAT----------------------
------------------------------------------------------------
------------------------------------------------------------
------------------------------------------------------------
------------------------------------------------------------
------------------------------------------------------------
--------------------------------------------CAATCA~TATTGAAAA
CATTGGCTTTGTGTTATAAACAAAACCCAAATAGTAGGTT~AGTGGGTTA~CTTATATGT
ATGCATAAATTAAATGAATGTTATCTAAATATTAAAAATATACATTTCAGGTGGTAGCCA
CATTAGGCACTACATCGTCTTGCGCTTTCGACGCCCTCGACGAGCTGGGAGACGTGTGCC
AGGCGCGCGACGTGTGGCTGCACGTTGACGCCGCGTACGCCGGCTCCG-CTTCATCTG--
------------------------------------------------------------
------------------------------------------------------------
------------------------------------------------------------
-----
>544A.MP
------------------------------------------------------------
--------------AGTGGACTGAAGTTCAGATATTATCCAAACTTGTTGGATATTGTAA
CAGTAAGTATTTT--GT----CTACGTACCGATATGTAAATG-TAAAAATATAGATTTAT
ATAAACCTT~GTTTAAGTTACTCTTATAAATCAAAA~~~~~~~CACTTGAGCAAGGCAAA
GTAAGGTGAAGTATGTTTATAGAAAGCTTACC~TTATCTTTATAATAAATTAAAATATTA
TTCATG~~ATGTTTTATAATAATAATA~TGTAATGAGAACGATTGAACTT~~~~~~~~TA
AAGGTATC~AGGACAAGAT~GCTCTTTAAATATCTAAAGTTCATTAAAAATAGAAAATAT
AAACTAA~TATATATGTTTTT~ATATCAATTAGAACAAGCTCATTCATCTGTCGAGCGGG
CTGG~TCT~CTTAGGCGGCGTCAAACTGCGCAGCTTAAAACACGACAACAAGAGAAGTCT
TCGAGGTGAAACTTTACAGGAAGCTATCGATGAAGACATCCGCAATGGACTCATTCCATT
CTATGTAAGCATTGGTGTCCTTTACTTTAGGTATTTGAACTCTATGGCAT----------
------------------------------------------------------------
------------------------------------------------------------
------------------------------------------------------------
-----------------------------------AAT----------------------
------------------------------------------------------------
------------------------------------------------------------
------------------------------------------------------------
------------------------------------------------------------
------------------------------------------------------------
--------------------------------------------CAATCA~TATTGAAAA
CATTGGCTTTGTGTTATAAACAAAACCCAAATAGTAGGTT~AGTGGGTTA~CTTATATGT
ATGCATAAATTAAATGAATGTTATCTAAATATTAAAAATATAAATTTCAGGTGGTAGCCA
CATTAGGCACTACATCGTCTTGCGCTTTCGACGCCCTCGACGAGCTGGGAGACGTGTGCC
AGGCGCGCGACGTGTGGCTGCACGTTGACGCCGCGTACGCCGGCTCCG-CTTCATCTGC-
------------------------------------------------------------
------------------------------------------------------------
------------------------------------------------------------
-----
>533A.MP
------------------------------------------------------------
----------------------GAAGTTCAGATACTATCCAAACTTGTTGGATATTGTAA
CAGTAAGTATTTT--GT----CTACGTACCGATATGTAAATGTTAATAATATAGATTTAT
ATAAACCTT~GTTTAAGTTACTCTTATAAATCAAAA~~~~~~~CACTTGAGCAAGGCAAA
GTAAGGTGAAGTATGTTTATAGAAAGTTTACC~TTATCTTTATAATAAATTAAAATATTA
TTCACG~~ATGTTTTATAATAATAATA~TGTAATGAGAACGATTGAACTT~~~~~~~~TA
AAGGTATC~AGGACAAGAT~GCTCTTTAAATATCTAAAGTTCATTAAAAATATAAAATAT
AAACTAA~TATATATGTTTTT~ATATCAATTAGAACAAGCTCATTCATCTGTCGAGCGCG
CTGG~TCT~CTTAGGCGGCGTCAAACTGCGCAGCTTAAAACACGACAACAAGAGAAGTCT
TCGAGGTGAAACTTTACAGGAAGCTATCGATGAAGACATCCGCAATGGACTCATTCCATT
CTATGTAAGCATTGGTGTCCTTTACTTTAGGTATTCGAACTCTATGGCAT----------
------------------------------------------------------------
------------------------------------------------------------
------------------------------------------------------------
-----------------------------------AAT----------------------
------------------------------------------------------------
------------------------------------------------------------
------------------------------------------------------------
------------------------------------------------------------
------------------------------------------------------------
--------------------------------------------CAATCA~TATTGAAAA
CATTGGCTTTGTGTTATAAACAAAACCCAAATAGTAGGTT~AGTGGGTTA~CTTATATGT
ATGCATAAATTAAATGAATGTTATCTAAATATTAAAAATATAAATTTCAGGTGGTAGCCA
CATTAGGCACTACATCGTCTTGCGCTTTCGACGCCCTCGACGAGCTNGGAGACGTGTGCC
AGGCGCGCGACGTGTGGCTGCACGTTGACGCCGCGTACGC--------------------
------------------------------------------------------------
------------------------------------------------------------
------------------------------------------------------------
-----
>415A.MFG
------------------------------------------------------------
-------------------------------------------------------TGTAA
CAGTAAGTATTTT--GT----CTACGTACCGATATGTAAATGTTAATAATATAGATTTAT
ATAAACCTT~GTTTAAGTTATTCTTATAAATCAAAA~~~~~~~CACTTGAGCAAGGCAAA
GTAAGGTGAAGTATGTTTATAGAAAGTTTACC~TTATCTTTATAATAAATTAAAATATTA
TTCATG~~ATGTTTTATAATAATAATA~TGTAATGAGAACGATTGAACTT~~~~~~~~TA
AAGGTATC~AGGACAAGAT~GCTCTTTAAATATCTAAAGTTCATTAAAAATAGAAAATAT
AAACTAA~TATATATGTTTTT~ATATCAATTAGAACAAGCTCATTCATCTGTCGAGCGGG
CTGG~TCT~CTTAGGCGGCGTCAAACTGCGCAGCTTAAAACACGACAACAAGAGAAGTCT
TCGAGGTGAAACTTTACAGGAAGCTATCGATGAAGACATCCGCAATGGACTCATTCCATT
CTATGTAAGCATTGGTGTCCTTTACTTTAGGTATTCGAACTCTATGGCAT----------
------------------------------------------------------------
------------------------------------------------------------
------------------------------------------------------------
-----------------------------------AAT----------------------
------------------------------------------------------------
------------------------------------------------------------
------------------------------------------------------------
------------------------------------------------------------
------------------------------------------------------------
--------------------------------------------CAATCA~TATTGTAAA
CAATGGCTTTGTGTTATAAACAAAACCTAAATAGTAGGTT~AGTGGGTTA~CTTATATGT
ATGCATAAATTAAATGAATGTTATCTAAATATTAAAAATATAAATTTCAGGTGGTAGCCA
CATTAGGCACTACATCGTCTTGCGCTTTCGACGCCCTCGACGAGCTGGGAGACGTGTGCC
AGGCGCGCGACGTGTGGCTGCACGTTGACGCCGCGTACGCC-------------------
------------------------------------------------------------
------------------------------------------------------------
------------------------------------------------------------
-----
>415B.MFG
------------------------------------------------------------
-------------------------------------------------------TGTAA
CAGTAAGTATTTT--GT----CTACGTACCGATATGTAAATGTTAATAATATAGATTTAT
ATAAACCTT~GTTTAAGTTATTCTTATAAATCAAAA~~~~~~~CACTTGAGCAAGGCAAA
GTAAGGTGAAGTATGTTTATAGAAAGTTTACC~TTATCTTTATAATAAATTAAAATATTA
TTCATG~~ATGTTTTATAATAATAATA~TGTAATGAGAACGATTGAACTT~~~~~~~~TA
AAGGTATC~AGGACAAGAT~GCTCTTTAAATATCTAAAGTTCATTAAAAATAGAAAAAAT
AAACTAA~TATATATGTTTTT~ATATCAATTAGAACAAGCTCATTCATCTGTCGAGCGGG
CTGG~TCT~CTTAGGCGGCGTCAAACTGCGCAGCTTAAAACACGACAACAAGAGAAGTCT
TCGAGGTGAAACTTTACAGGAAGCTATCGATGAAGACATCCGCAATGGACTCATTCCATT
CTATGTAAGCATTGGTGTCCTTTACTTTAGGTATTCAAACTCTATGGCAT----------
------------------------------------------------------------
------------------------------------------------------------
------------------------------------------------------------
-----------------------------------AAT----------------------
------------------------------------------------------------
------------------------------------------------------------
------------------------------------------------------------
------------------------------------------------------------
------------------------------------------------------------
--------------------------------------------CAATCA~TATTGTAAA
CAATGGCTTTGTGTTATAAACAAAACCTAAATAGTAGGTT~AGTGGGTTA~CTTATATGT
ATGCATAAATTAAATGAATATTATCTAAATATTAAAAATATAAATTTCAGGTGGTAGCCA
CATTAGGCACTACATCGTCTTGCGCTTTCGACGCCCTCGACGAGCTGGGAGACGTGTGCC
AGGCGCGCGACGTGTGGCTGCACGTTGACGCCGCGTACGCCGC-----------------
------------------------------------------------------------
------------------------------------------------------------
------------------------------------------------------------
-----
>502.NUM
------------------------------------------------------------
-----------------------------------------------------ATTGTAA
CAGTAAGTATTTgT-GT----CTACGTACCGAtatgTwwAtG-tAAAAATATAGATTTGT
ATAAACCTT~GTTTAAGTtACTCTTATAAATCAAAA~~~~~~~CACTTGAGCAAGGCAAA
GTAAGGTGAAGTATGTTTATAGAAAGCTTACC~TTATCTTTATAATAAATTAAAATATwy
TTCATG~~ATkTTTTAGAATAGGNATA-TG-----NGAACGGTCNNGCTTGTANAGGGTA
AAGGNATCCAGGACNAGATTGCTT---AN-TACNATAAGTTCATTAAAAAAAGAAAATAT
AAACTAAATATGTATGTTTTTTATATCAATTAGNACAAGCTCATTCATCGNTCGAGCGGG
CTGGGTCTTCTTAGGCGGGGGCAAACTNCGCAGCTNAAACCCGGCCACCAGGGGAAGTNT
CGGGGGGGAANCTTTCCNGGAAGCNATNGAGGANGCCNTCNCCAANGGCCCCATTCCNTT
NNAGGTAACCATGGGGGCCCTTACCTTGGGGNNTTCNCCCTNTAGGNCANAANGGNAATN
NNTNTTAAATTNNNAATAANNGGANGAAAATTNTTTTTNTATTTGTGAAAACACNNTTTN
GANAGNNTCCCCCNCNGGGNNNTCTATCCCGGTTTTACCCTACACTATACCTACATATTT
AGTAGATACTATCTTTATGTAATAGAAATAATATAAAACGTAyCCGTACCTAyTATTACC
GGTACCGTTTTTGTTAGTrGrTAGGTATTATTGAACaT----------------------
------------------------------------------------------------
------------------------------------------------------------
------------------------------------------------------------
------------------------------------------------------------
------------------------------------------------------------
--------------------------------------------CAATCAaTATTGAAAA
CATTGGCATTATGTTATAAACAAAACCCAAATAGTrGGtTCatTAggtTagcTTATATGT
ATGCATAAATTAAATTAATCTTATCTAAATAT-AAAAATATA------------------
------------------------------------------------------------
------------------------------------------------------------
------------------------------------------------------------
------------------------------------------------------------
------------------------------------------------------------
-----
>560.SHORT.CP
------------------------------------------------------------
------------------------------------------------------------
------------------------------------------------------------
---------~--------------------------~~~~~~~-----------------
--------------------------------~---------------------------
------~~-------------------~----------------------~~~~~~~~--
--------~----------~----------------------------------------
-------~-------------~--------------------------------------
----~---~---------------------------------------------------
------------------------------------------------------------
------------------------------------------------------------
------------------------------------------------------------
------------------------------------------------------------
------------------------------------------------------------
-----------------------------------CAT----------------------
------------------------------------------------------------
------------------------------------------------------------
------------------------------------------------------------
------------------------------------------------------------
------------------------------------------------------------
--------------------------------------------CAATCT~TATTGAAAA
CATTGGCATTATGTTATAAACAAAACCTAAATAGTAGGTT~AGTAGGTTA~CTTATATGT
ATGCATAAATTAAATTAATCTTATCTAAATATTCAAAATATAAATTTCAGGTGGTAGCCA
CATTAGGCACTACATCGTCTTGCGCTTTCGACGCCCTCGACGAGCTCGGGGACGTGTGCC
ATGCGAGCGACGTGTGGCTGCACGTNG---------------------------------
------------------------------------------------------------
------------------------------------------------------------
------------------------------------------------------------
-----
>552.SHORT.CP
------------------------------------------------------------
------------------------------------------------------------
------------------------------------------------------------
---------~--------------------------~~~~~~~-----------------
--------------------------------~---------------------------
------~~-------------------~----------------------~~~~~~~~--
--------~----------~----------------------------------------
-------~-------------~--------------------------------------
----~---~---------------------------------------------------
------------------------------------------------------------
------------------------------------------------------------
------------------------------------------------------------
------------------------------------------------------------
------------------------------------------------------------
-----------------------------------CAT----------------------
------------------------------------------------------------
------------------------------------------------------------
------------------------------------------------------------
------------------------------------------------------------
------------------------------------------------------------
--------------------------------------------CAATCN~TATTGAAAA
CATTGGCNNTNNGTTATAAACAAAACCNAAATAGTAGGTT~AGTNGGTTA~CTTATATGT
ATGCATAAATTAAATGAATNTTATCTAAATATTCAAAATATAAATTTCAGGTGGTAGCCA
CATTAGGCACTACATCGTCTTGCGCTTTCGACGCCCTCGACGAGCTTGGAGACGTGTGCC
AGGCGNGCGACGTGTGGCTGCACGTTGACGCCGCGTACGCGC------------------
------------------------------------------------------------
------------------------------------------------------------
------------------------------------------------------------
-----
>Ancicla-infecta
---------------------------------------------CATAATACGTGTCAA
GGAACAACATCCGGAATGGACTGACACCGACATTCTTTCGAAACTCGTTGGCTATTGCAA
CA----------------------------------------------------------
---------~--------------------------~~~~~~~-----------------
--------------------------------~---------------------------
------~~-------------------~----------------------~~~~~~~~--
--------~----------~----------------------------------------
-------~-------------~-----------AGCAAGCCCATTCTTCGGTGGAACGTG
CTGG~TCT~CTTGGGTGGCGTCAAGCTTCGTTCTTTACAGCCTGATGGCAAAAGGAGGCT
CCGTGGTGATACTCTGAGAGATGCCATAGAAGAAGATGTAAAGAATGGCCTTATTCCCTT
TTAC--------------------------------------------------------
------------------------------------------------------------
------------------------------------------------------------
------------------------------------------------------------
------------------------------------------------------------
------------------------------------------------------------
------------------------------------------------------------
------------------------------------------------------------
------------------------------------------------------------
------------------------------------------------------------
--------------------------------------------------~---------
----------------------------------------~---------~---------
--------------------------------------------------GTCGTGGCTA
CTTTGGGCACAACATCGTCATGCGCGTTTGACGCTTTGGACGAAATCGGTGAAGTGTGCA
ATTCGAAGAACATCTGGTTGCACGTGGACGCAGCGTATGCCGGCTCCGCCTTCATCTGTC
CCGAATATAGATACCTCATGAAGGGTGTTGAAAAGGCGGATTCCTTCAATTTTAATCCTC
ACAAATGGTTATTGGTTAACTTCGATTGTTCCGCCATGTGGCTTAAGGAACCACGTTGGA
TTATTGATGCTTTCAACGTAGACCCATTATATTTGAAGCACGACCAGCAGGGATCAGCCC
CA---
>Heliothis-virescens
---------------------------------------------CATCATACGCGTGAA
GGAACAACATCCTGAATGGACCGATACAGAAATCATTTCAAAACTCGTCGGTTATTGCAA
CA----------------------------------------------------------
---------~--------------------------~~~~~~~-----------------
--------------------------------~---------------------------
------~~-------------------~----------------------~~~~~~~~--
--------~----------~----------------------------------------
-------~-------------~-----------AGCAAGCTCACTCTTCGGTGGAAAGGG
CTGG~TCT~CCTGGGCGGTGTGAAACTGCGTTCGCTGCAGCCAGACGAAAAGAGGCGACT
TCGTGGTGACACTCTCCAGGAAGCCATAGAGGAAGATATTCGCAATGGATTGATTCCATT
CTAT--------------------------------------------------------
------------------------------------------------------------
------------------------------------------------------------
------------------------------------------------------------
------------------------------------------------------------
------------------------------------------------------------
------------------------------------------------------------
------------------------------------------------------------
------------------------------------------------------------
------------------------------------------------------------
--------------------------------------------------~---------
----------------------------------------~---------~---------
--------------------------------------------------GTGGTGGCCA
CTCTGGGTACGACGTCTTCATGCGCATTCGACGCCTTGGACGAAATTGGTGATGTGTGCT
CCAAGCACGAAATCTGGTTACATGTCGACGCAGCCTATGCCGGATCCGCTTTCATCTGTC
CTGAATACCGTTACCTCATGAAAGGCGTCGAAAAAGCGGATTCTTTCAATTTCAATCCGC
ACAAATGGTTGCTTGTTAACTTCGACTGTTCCGCCATGTGGCTCAAAGAACCTCGTTGGA
TCGTCGATGCCTTCAATGTCGACCCCTTGTACTTGAAACACGACCAACAGGGATCAGCAC
CAGAC
>Cucullia-convexipennis
---------------------------------------------GATGCAACGCGTCAA
GGAACAACATCCTGAATGGACCGAAACCGAAATTCTTTCGAAACTCGTCGGATATTGTAA
CA----------------------------------------------------------
---------~--------------------------~~~~~~~-----------------
--------------------------------~---------------------------
------~~-------------------~----------------------~~~~~~~~--
--------~----------~----------------------------------------
-------~-------------~-----------AGCAAGCTCATTCTTCAGTTGAACGTG
CTGG~CCT~CTTGGGCGGAGTAAAGCTTATCTCGTTAAAGCCTGACGGAAAGAGGCGTCT
CCGCGGTGACACTCTGCGCGAGGCCATAAACGAAGATATTAGCAACGGACTAATCCCTTT
CTTT--------------------------------------------------------
------------------------------------------------------------
------------------------------------------------------------
------------------------------------------------------------
------------------------------------------------------------
------------------------------------------------------------
------------------------------------------------------------
------------------------------------------------------------
------------------------------------------------------------
------------------------------------------------------------
--------------------------------------------------~---------
----------------------------------------~---------~---------
--------------------------------------------------GTCGTAGCGA
CTTTGGGTACTACATCGTCTTGCACCTTTGACGTCTTGGACGAAATCGGTGATGTGTGCT
CATCACATGATTTGTGGTTGCATGTGGACGCAGCTTACGCCGGATCCGCATTCATCTGCC
CTGAATATCGGTACCTGATGAAAGGCGTTGAGAAAGCAGATTCTTTTAATTTCAACCCGC
ATAAATGGTTACTAGTGAATTTTGATTGTTCCGCTATGTGGCTCAAGGAACCGCGTTGGA
TTGTCGATGCTTTCAACGTTGATCCTCTATATTTGAAGCACGATCAGCAAGGATCAGCCC
CA---
>D-mel-Ddc-X04426
---------------------------------------------GTTGAAGGAGGTGAA
GGAGCTCCATCCGGAGTGGGATGAGCACACCATCTTGGGCAAGTTGGTGGGCTACTGCTC
GG----------------------------------------------------------
---------~--------------------------~~~~~~~-----------------
--------------------------------~---------------------------
------~~-------------------~----------------------~~~~~~~~--
--------~----------~----------------------------------------
-------~-------------~-----------ACCAGGCTCACTCATCCGTGGAGCGGG
CTGG~TCT~TCTGGGCGGAGTAAAGCTCCGTTCCGTGCAGTCCGAGAATCACAGAATGCG
TGGTGCTG---CCCTGGAAAAGGCCATCGAACAGGATGTGGCCGAGGGTTTGATTCCCTT
CTAC--------------------------------------------------------
------------------------------------------------------------
------------------------------------------------------------
------------------------------------------------------------
------------------------------------------------------------
------------------------------------------------------------
------------------------------------------------------------
------------------------------------------------------------
------------------------------------------------------------
------------------------------------------------------------
--------------------------------------------------~---------
----------------------------------------~---------~---------
--------------------------------------------------GCGGTGGTCA
CCCTGGGCACCACCAACTCCTGCGCCTTCGACTACTTGGATGAGTGTGGACCGGTGGGAA
ACAAGCACAATTTGTGGATCCATGTGGACGCTGCCTATGCCGGATCCGCTTTCATTTGCC
CCGAGTATCGCCACCTGATGAAGGGCATCGAATCAGCAGACTCTTTCAATTTCAATCCAC
ACAAATGGATGCTGGTGAACTTTGACTGCTCGGCCATGTGGCTGAAGGATCCCAGTTGGG
TGGTCAACGCGTTCAATGTGGACCCTCTTTACCTGAAGCACGACATGCAGGGATCAGCTC
CGGAC
>D-mel-Ddc-NM078876-cDNA
---------------------------------------------GTTGAAGGAGGTGAA
GGAGCTCCATCCGGAGTGGGATGAGCACACCATCTTGGGCAAGTTGGTGGGCTACTGCTC
GG----------------------------------------------------------
---------~--------------------------~~~~~~~-----------------
--------------------------------~---------------------------
------~~-------------------~----------------------~~~~~~~~--
--------~----------~----------------------------------------
-------~-------------~-----------ACCAGGCTCACTCATCCGTGGAGCGGG
CTGG~TCT~TCTGGGCGGAGTAAAGCTCCGTTCCGTGCAGTCCGAGAATCACAGAATGCG
TGGTGCTG---CCCTGGAAAAGGCCATCGAACAGGATGTGGCCGAGGGTTTGATTCCCTT
CTAC--------------------------------------------------------
------------------------------------------------------------
------------------------------------------------------------
------------------------------------------------------------
------------------------------------------------------------
------------------------------------------------------------
------------------------------------------------------------
------------------------------------------------------------
------------------------------------------------------------
------------------------------------------------------------
--------------------------------------------------~---------
----------------------------------------~---------~---------
--------------------------------------------------GCGGTGGTCA
CCCTGGGCACCACCAACTCCTGCGCCTTCGACTACTTGGATGAGTGTGGACCGGTGGGAA
ACAAGCACAATTTGTGGATCCATGTGGACGCTGCCTATGCCGGATCCGCTTTCATTTGCC
CCGAGTATCGCCACCTGATGAAGGGCATCGAATCAGCAGACTCTTTCAATTTCAATCCAC
ACAAATGGATGCTGGTGAACTTTGACTGCTCGGCCATGTGGCTGAAGGATCCCAGTTGGG
TGGTCAACGCGTTCAATGTGGACCCTCTTTACCTGAAGCACGACATGCAGGGATCAGCTC
CGGAC
>H.HIMERA.CDNA (Vanessa's)
------------------------------------------------------------
------------------------------------------------------------
------------------------------------------------------------
---------~--------------------------~~~~~~~-----------------
--------------------------------~---------------------------
------~~-------------------~----------------------~~~~~~~~--
--------~----------~----------------------------------------
-------~-------------~-------------CAAGCTCATTCGTCTGTCGAGCGCG
CTGG~TCT~CTTGGGCGGCGTCAAACTCCGCAGCTTAAAACACGATAACAAGAGAAGTCT
TCGAGGTGAAACTTTACAGGAAGCTATTGATGAAGACATCCGTAATGGACTCATTCCGTT
CTAT--------------------------------------------------------
------------------------------------------------------------
------------------------------------------------------------
------------------------------------------------------------
------------------------------------------------------------
------------------------------------------------------------
------------------------------------------------------------
------------------------------------------------------------
------------------------------------------------------------
------------------------------------------------------------
--------------------------------------------------~---------
----------------------------------------~---------~---------
--------------------------------------------------GTGGTAGCCA
CATTAGGAACTACATCGTCTTGCGCTTTCG------------------------------
------------------------------------------------------------
------------------------------------------------------------
------------------------------------------------------------
------------------------------------------------------------
-----
